# Supplementary material for: Generalised optical printing of photocurable metal chalcogenides
Source: Nat Commun. 2022 Sep 7;13:5262. doi: 10.1038/s41467-022-33040-2 (PMC9452581; doi:10.1038/s41467-022-33040-2)
Supplement: Supplementary file 3 — Source Data [file 41467_2022_33040_MOESM3_ESM.xlsx]

## Sheet: Fig 1c
	Photocurable ChaM-baed inks (before UV)			Photocurable ChaM-baed inks (after UV)
	Zeta-potential (mV)	Normalized intensity (a.u.)		Zeta-potential (mV)	Normalized intensity (a.u.)
	-144	0		-144	0
	-137	0		-138	0
	-130	0		-131	0
	-123	0		-125	0
	-117	0		-118	0
	-110	0		-112	0
	-103	0		-105	0
	-96.3	0		-98.6	0
	-89.6	0		-92	0
	-82.8	0		-85.5	0
	-76.1	0		-79	0
	-69.3	0		-72.4	0
	-62.5	0		-65.9	0
	-55.8	0		-59.3	0
	-49	0.05792		-52.8	0
	-42.3	0.33325		-46.3	0
	-35.5	0.75551		-39.7	0
	-28.7	1		-33.2	0.07872
	-22	0.93408		-26.6	0.32589
	-15.2	0.57472		-20.1	0.7153
	-8.47	0.17757		-13.6	1
	-1.71	0.00376		-7.01	0.68409
	5.05	0		-0.469	0.14879
	11.8	0		6.07	0
	18.6	0		12.6	0
	25.3	0		19.2	0
	32.1	0		25.7	0
	38.9	0		32.2	0
	45.6	0		38.8	0
	52.4	0		45.3	0
	59.1	0		51.9	0
	65.9	0		58.4	0
	72.6	0		64.9	0
	79.4	0		71.5	0
	86.2	0		78	0
	92.9	0		84.6	0
	99.7	0		91.1	0
	106	0		97.6	0
	113	0		104	0
	120	0		111	0
	127	0		117	0
	133	0		124	0
	140	0		130	0
	147	0		137	0
				143	0
				150	0

## Sheet: Fig 1d
		Photocurable ChaM-based inks (before UV)	Photocurable ChaM-based inks (after UV)
	Size (nm)	Normalized intensity (a.u.)	Normalized intensity (a.u.)
	0.4	0	0
	0.463	0	0
	0.536	0	0
	0.621	0	0
	0.719	0	0
	0.833	0	0
	0.965	0	0
	1.12	0	0
	1.29	0	0
	1.5	0	0
	1.74	0	0
	2.01	0	0
	2.33	0	0
	2.7	0	0
	3.12	0	0
	3.62	0	0
	4.19	0	0
	4.85	0	0
	5.61	0	0
	6.5	0	0
	7.53	0	0
	8.72	0	0
	10.1	0	0
	11.7	0	0
	13.5	0	0
	15.7	0	0
	18.2	0	0
	21	0	0
	24.4	0	0
	28.2	0	0
	32.7	0	0
	37.8	0	0
	43.8	0	0
	50.7	0	0
	58.8	0	0
	68.1	0	0
	78.8	0	0
	91.3	0.83486	0
	106	1	0
	122	0	0
	142	0	0
	164	0	0
	190	0	0.20575
	220	0	0.61303
	255	0	0.95402
	295	0	1
	342	0	0.72797
	396	0	0.31034
	459	0	0.01946
	531	0	0
	615	0	0
	712	0	0
	825	0	0
	955	0	0
	1110	0	0
	1280	0	0
	1480	0	0
	1720	0	0
	1990	0	0
	2300	0	0
	2670	0	0
	3090	0	0
	3580	0	0
	4150	0	0
	4800	0	0
	5560	0	0
	6440	0	0
	7460	0	0
	8630	0	0

## Sheet: Fig 2g
X-axis (mm)	Height
0	-4.40031e-07
0.0004	-4.36301e-07
0.0008	-3.2257e-07
0.00121	-3.78746e-07
0.00161	-1.85016e-07
0.00201	-2.41285e-07
0.00241	-4.75544e-08
0.00282	-1.13731e-07
0.00322	0
0.00362	-1.62694e-08
0.00402	4.74611e-08
0.00442	3.11917e-08
0.00483	4.50155e-08
0.00523	5.87461e-08
0.00563	6.24767e-08
0.00603	6.62073e-08
0.00644	7.00311e-08
0.00684	7.37617e-08
0.00724	1.97492e-07
0.00764	1.41223e-07
0.00804	3.14953e-07
0.00845	2.68777e-07
0.00885	4.02508e-07
0.00925	3.66238e-07
0.00965	3.69969e-07
0.01006	3.93793e-07
0.01046	3.17523e-07
0.01086	3.51254e-07
0.01126	2.04984e-07
0.01167	2.68808e-07
0.01207	1.42539e-07
0.01247	1.86269e-07
0.01287	0
0.01327	5.05383e-08
0.01368	-1.9941e-07
0.01408	-1.38872e-07
0.01448	-3.88333e-07
0.01488	-3.27795e-07
0.01529	-5.07743e-07
0.01569	-4.87205e-07
0.01609	-6.56667e-07
0.01649	-6.16128e-07
0.01689	-5.9559e-07
0.0173	-6.65538e-07
0.0177	-5.15e-07
0.0181	-5.94462e-07
0.0185	-5.03923e-07
0.01891	-5.43872e-07
0.01931	-3.43333e-07
0.01971	-4.62795e-07
0.02011	-1.82257e-07
0.02051	-3.01718e-07
0.02092	-1.31667e-07
0.02132	-2.01128e-07
0.02172	-6.05901e-08
0.02212	-1.30052e-07
0.02253	0
0.02293	-5.5205e-08
0.02333	2.959e-08
0.02373	4.38504e-09
0.02413	-1.082e-08
0.02454	3.84494e-09
0.02494	8.63995e-09
0.02534	-6.56504e-09
0.02574	2.823e-08
0.02615	2.89486e-09
0.02655	1.76899e-08
0.02695	1.24849e-08
0.02735	-7.27201e-08
0.02776	-3.80552e-08
0.02816	-7.32602e-08
0.02856	-8.84652e-08
0.02896	-9.36702e-08
0.02936	-9.88752e-08
0.02977	-1.9421e-07
0.03017	-1.59415e-07
0.03057	-2.9462e-07
0.03097	-2.49825e-07
0.03138	-3.9516e-07
0.03178	-3.50365e-07
0.03218	-5.0557e-07
0.03258	-4.60775e-07
0.03298	-6.1598e-07
0.03339	-5.71315e-07
0.03379	-6.3652e-07
0.03419	-6.41725e-07
0.03459	-6.2693e-07
0.035	-6.42265e-07
0.0354	-5.8747e-07
0.0358	-6.22675e-07
0.0362	-5.7788e-07
0.0366	-5.93085e-07
0.03701	-3.88421e-07
0.03741	-4.93626e-07
0.03781	-1.88831e-07
0.03821	-2.94036e-07
0.03862	-1.59371e-07
0.03902	-1.84576e-07
0.03942	3.02194e-08
0.03982	-7.49856e-08
0.04022	1.49809e-07
0.04063	8.44743e-08
0.04103	2.09269e-07
0.04143	1.74064e-07
0.04183	1.58859e-07
0.04224	1.73524e-07
0.04264	1.58319e-07
0.04304	1.53114e-07
0.04344	1.07909e-07
0.04385	1.22574e-07
0.04425	3.73692e-08
0.04465	6.21642e-08
0.04505	-2.30408e-08
0.04545	1.75421e-09
0.04586	-1.63581e-07
0.04626	-1.08786e-07
0.04666	-2.73991e-07
0.04706	-2.29196e-07
0.04747	-3.74531e-07
0.04787	-3.29736e-07
0.04827	-4.24941e-07
0.04867	-4.10146e-07
0.04907	-4.25351e-07
0.04948	-4.30686e-07
0.04988	-2.85891e-07
0.05028	-3.71096e-07
0.05068	-3.46301e-07
0.05109	-3.31636e-07
0.05149	-2.06841e-07
0.05189	-2.92046e-07
0.05229	-4.72511e-08
0.05269	-1.42456e-07
0.0531	4.22088e-08
0.0535	-1.29962e-08
0.0539	-2.82012e-08
0.0543	-3.40614e-09
0.05471	5.12587e-08
0.05511	-3.94624e-09
0.05551	3.08488e-08
0.05591	3.56438e-08
0.05631	-1.95612e-08
0.05672	-4.89632e-09
0.05712	-1.60101e-07
0.05752	-9.53063e-08
0.05792	-1.20511e-07
0.05833	-1.45846e-07
0.05873	-7.10514e-08
0.05913	-1.06256e-07
0.05953	-1.41461e-07
0.05994	-1.16796e-07
0.06034	-9.20015e-08
0.06074	-1.27206e-07
0.06114	-1.24114e-08
0.06154	-5.76164e-08
0.06195	9.70485e-08
0.06235	3.18435e-08
0.06275	1.36638e-07
0.06315	1.01434e-07
0.06356	2.86098e-07
0.06396	2.00893e-07
0.06436	4.05688e-07
0.06476	3.30483e-07
0.06516	4.75278e-07
0.06557	4.29943e-07
0.06597	4.64738e-07
0.06637	4.59533e-07
0.06677	4.44328e-07
0.06718	4.48993e-07
0.06758	4.23788e-07
0.06798	4.18583e-07
0.06838	3.83378e-07
0.06878	3.88173e-07
0.06919	3.32838e-07
0.06959	3.47633e-07
0.06999	2.62428e-07
0.07039	2.87223e-07
0.0708	1.81888e-07
0.0712	2.16683e-07
0.0716	1.01478e-07
0.072	1.26273e-07
0.0724	-2.89318e-08
0.07281	2.57331e-08
0.07321	-2.29472e-07
0.07361	-1.44677e-07
0.07401	-2.46925e-07
0.07442	5.05049e-07
0.07482	6.31365e-07
0.07522	1.45768e-06
0.07562	1.234e-06
0.07603	2.20597e-06
0.07643	1.46229e-06
0.07683	2.6086e-06
0.07723	1.75492e-06
0.07763	2.86123e-06
0.07804	1.15321e-06
0.07844	2.71952e-06
0.07884	2.15838e-07
0.07924	4.88552e-06
0.07965	-4.06975e-06
0.08005	1.37394e-05
0.08045	3.9578e-06
0.08085	1.24562e-05
0.08125	-1.44554e-05
0.08166	1.30624e-05
0.08206	-1.53265e-05
0.08246	4.92764e-06
0.08286	-1.26876e-05
0.08327	-4.14552e-06
0.08367	-3.42078e-06
0.08407	-3.07159e-06
0.08447	-4.66154e-06
0.08487	-1.07615e-05
0.08528	-6.4587e-06
0.08568	-1.49987e-05
0.08608	-1.15886e-05
0.08648	-1.83986e-05
0.08689	3.43676e-05
0.08729	-1.13317e-05
0.08769	2.96778e-05
0.08809	-8.95096e-06
0.08849	6.52672e-05
0.0889	3.79656e-05
0.0893	9.40844e-05
0.0897	7.96531e-05
0.0901	0.000135362
0.09051	0.0001147
0.09091	0.000170069
0.09131	0.000152688
0.09171	0.000188036
0.09211	0.000179025
0.09252	0.000196833
0.09292	0.000192412
0.09332	0.000205221
0.09372	0.000201
0.09413	0.000204648
0.09453	0.000204907
0.09493	0.000204465
0.09533	0.000204534
0.09574	0.000204132
0.09614	0.000204281
0.09654	0.00020482
0.09694	0.000204449
0.09734	0.000205647
0.09775	0.000205216
0.09815	0.000206004
0.09855	0.000205803
0.09895	0.000206832
0.09936	0.0002064
0.09976	0.000207999
0.10016	0.000207388
0.10056	0.000209206
0.10096	0.000208575
0.10137	0.000209373
0.10177	0.000209262
0.10217	0.000210501
0.10257	0.00020992
0.10298	0.000211398
0.10338	0.000210927
0.10378	0.000212115
0.10418	0.000211734
0.10458	0.000212103
0.10499	0.000212091
0.10539	0.00021273
0.10579	0.000212399
0.10619	0.000213007
0.1066	0.000212846
0.107	0.000213054
0.1074	0.000213003
0.1078	0.000213262
0.1082	0.00021313
0.10861	0.000213569
0.10901	0.000213398
0.10941	0.000213686
0.10981	0.000213605
0.11022	0.000213813
0.11062	0.000213722
0.11102	0.000213611
0.11142	0.00021369
0.11183	0.000213388
0.11223	0.000213477
0.11263	0.000212795
0.11303	0.000213064
0.11343	0.000212283
0.11384	0.000212511
0.11424	0.00021125
0.11464	0.000211739
0.11504	0.000210157
0.11545	0.000210676
0.11585	0.000220384
0.11625	0.000215243
0.11665	0.000237462
0.11705	0.000228901
0.11746	0.000261549
0.11786	0.000249488
0.11826	0.000303606
0.11866	0.000282555
0.11907	0.000335303
0.11947	0.000319432
0.11987	0.000366871
0.12027	0.00035106
0.12067	0.000398648
0.12108	0.000382737
0.12148	0.000430445
0.12188	0.000414524
0.12228	0.000462383
0.12269	0.000446391
0.12309	0.00046593
0.12349	0.000464129
0.12389	0.000476547
0.12429	0.000471216
0.1247	0.000494224
0.1251	0.000485363
0.1255	0.000494212
0.1259	0.000494191
0.12631	0.000494219
0.12671	0.000494188
0.12711	0.000494236
0.12751	0.000494205
0.12792	0.000494213
0.12832	0.000494202
0.12872	0.000494191
0.12912	0.00049418
0.12952	0.000494228
0.12993	0.000494187
0.13033	0.000494245
0.13073	0.000494214
0.13113	0.000494193
0.13154	0.000494191
0.13194	0.00049416
0.13234	0.000494149
0.13274	0.000494117
0.13314	0.000494116
0.13355	0.000494004
0.13395	0.000494043
0.13435	0.000493862
0.13475	0.000493911
0.13516	0.000493719
0.13556	0.000493768
0.13596	0.000493876
0.13636	0.000493775
0.13676	0.000493794
0.13717	0.000493812
0.13757	0.000494111
0.13797	0.00049393
0.13837	0.000494448
0.13878	0.000494257
0.13918	0.000494515
0.13958	0.000494464
0.13998	0.000494533
0.14038	0.000494502
0.14079	0.00049453
0.14119	0.000494509
0.14159	0.000494467
0.14199	0.000494476
0.1424	0.000494364
0.1428	0.000494393
0.1432	0.000494462
0.1436	0.000494391
0.14401	0.000494459
0.14441	0.000494438
0.14481	0.000494466
0.14521	0.000494445
0.14561	0.000494324
0.14602	0.000494372
0.14642	0.000493991
0.14682	0.00049413
0.14722	0.000493688
0.14763	0.000493817
0.14803	0.000493415
0.14843	0.000493534
0.14883	0.000493323
0.14923	0.000493342
0.14964	0.00049321
0.15004	0.000493239
0.15044	0.000493087
0.15084	0.000493126
0.15125	0.000492954
0.15165	0.000492993
0.15205	0.000492842
0.15245	0.000492871
0.15285	0.000492559
0.15326	0.000492678
0.15366	0.000492296
0.15406	0.000492405
0.15446	0.000492214
0.15487	0.000492232
0.15527	0.000492001
0.15567	0.00049208
0.15607	0.000492078
0.15647	0.000492017
0.15688	0.000492285
0.15728	0.000492164
0.15768	0.000492333
0.15808	0.000492292
0.15849	0.00049258
0.15889	0.000492439
0.15929	0.000492447
0.15969	0.000492496
0.1601	0.000492304
0.1605	0.000492353
0.1609	0.000492282
0.1613	0.000492271
0.1617	0.000492109
0.16211	0.000492168
0.16251	0.000492256
0.16291	0.000492165
0.16331	0.000492204
0.16372	0.000492212
0.16412	0.000492371
0.16452	0.00049227
0.16492	0.000492518
0.16532	0.000492427
0.16573	0.000492375
0.16613	0.000492424
0.16653	0.000492333
0.16693	0.000492332
0.16734	0.00049221
0.16774	0.000492249
0.16814	0.000492117
0.16854	0.000492146
0.16894	0.000492225
0.16935	0.000492143
0.16975	0.000492202
0.17015	0.000492191
0.17055	0.000492289
0.17096	0.000492218
0.17136	0.000492306
0.17176	0.000492275
0.17216	0.000492224
0.17256	0.000492243
0.17297	0.000492081
0.17337	0.00049213
0.17377	0.000491988
0.17417	0.000492007
0.17458	0.000491875
0.17498	0.000491914
0.17538	0.000491833
0.17578	0.000491832
0.17618	0.00049205
0.17659	0.000491919
0.17699	0.000492267
0.17739	0.000492136
0.17779	0.000492505
0.1782	0.000492363
0.1786	0.000492532
0.179	0.000492491
0.1794	0.000492469
0.17981	0.000492478
0.18021	0.000492406
0.18061	0.000492415
0.18101	0.000492404
0.18141	0.000492383
0.18182	0.000492341
0.18222	0.00049235
0.18262	0.000492508
0.18302	0.000492407
0.18343	0.000492596
0.18383	0.000492524
0.18423	0.000492513
0.18463	0.000492532
0.18503	0.0004926
0.18544	0.000492539
0.18584	0.000492507
0.18624	0.000492536
0.18664	0.000492435
0.18705	0.000492453
0.18745	0.000492452
0.18785	0.000492421
0.18825	0.000492379
0.18865	0.000492388
0.18906	0.000492606
0.18946	0.000492475
0.18986	0.000492624
0.19026	0.000492593
0.19067	0.000492861
0.19107	0.00049272
0.19147	0.000493058
0.19187	0.000492937
0.19227	0.000492856
0.19268	0.000492934
0.19308	0.000492813
0.19348	0.000492812
0.19388	0.00049259
0.19429	0.000492679
0.19469	0.000492377
0.19509	0.000492456
0.19549	0.000492405
0.1959	0.000492373
0.1963	0.000492402
0.1967	0.000492381
0.1971	0.000492399
0.1975	0.000492378
0.19791	0.000492396
0.19831	0.000492375
0.19871	0.000492194
0.19911	0.000492273
0.19952	0.000492201
0.19992	0.00049217
0.20032	0.000492078
0.20072	0.000492117
0.20112	0.000491966
0.20153	0.000491994
0.20193	0.000492013
0.20233	0.000491962
0.20273	0.00049207
0.20314	0.000492019
0.20354	0.000492137
0.20394	0.000492076
0.20434	0.000492195
0.20474	0.000492144
0.20515	0.000492202
0.20555	0.000492171
0.20595	0.000492069
0.20635	0.000492108
0.20676	0.000491927
0.20716	0.000491975
0.20756	0.000491754
0.20796	0.000491823
0.20836	0.000491711
0.20877	0.00049171
0.20917	0.000491828
0.20957	0.000491747
0.20997	0.000491976
0.21038	0.000491884
0.21078	0.000491973
0.21118	0.000491952
0.21158	0.00049217
0.21199	0.000492049
0.21239	0.000492137
0.21279	0.000492136
0.21319	0.000492135
0.21359	0.000492114
0.214	0.000492142
0.2144	0.000492121
0.2148	0.000492159
0.2152	0.000492128
0.21561	0.000492287
0.21601	0.000492195
0.21641	0.000492434
0.21681	0.000492333
0.21721	0.000492471
0.21762	0.00049243
0.21802	0.000492668
0.21842	0.000492547
0.21882	0.000492766
0.21923	0.000492694
0.21963	0.000492803
0.22003	0.000492762
0.22043	0.00049286
0.22083	0.000492809
0.22124	0.000492908
0.22164	0.000492866
0.22204	0.000492965
0.22244	0.000492914
0.22285	0.000492962
0.22325	0.000492941
0.22365	0.000492969
0.22405	0.000492948
0.22445	0.000492977
0.22486	0.000492955
0.22526	0.000493004
0.22566	0.000492973
0.22606	0.000493001
0.22647	0.00049298
0.22687	0.000492998
0.22727	0.000492977
0.22767	0.000492986
0.22808	0.000492964
0.22848	0.000492943
0.22888	0.000492942
0.22928	0.00049291
0.22968	0.000492899
0.23009	0.000492888
0.23049	0.000492876
0.23089	0.000492865
0.23129	0.000492854
0.2317	0.000492742
0.2321	0.000492781
0.2325	0.000492619
0.2329	0.000492658
0.2333	0.000492517
0.23371	0.000492545
0.23411	0.000492444
0.23451	0.000492453
0.23491	0.000492341
0.23532	0.00049237
0.23572	0.000492258
0.23612	0.000492277
0.23652	0.000492186
0.23692	0.000492195
0.23733	0.000492093
0.23773	0.000492122
0.23813	0.00049202
0.23853	0.000492039
0.23894	0.000491928
0.23934	0.000491956
0.23974	0.000491815
0.24014	0.000491854
0.24054	0.000491722
0.24095	0.000491751
0.24135	0.000491689
0.24175	0.000491678
0.24215	0.000491587
0.24256	0.000491615
0.24296	0.000491464
0.24336	0.000491503
0.24376	0.000491461
0.24417	0.00049144
0.24457	0.000491369
0.24497	0.000491387
0.24537	0.000491326
0.24577	0.000491325
0.24618	0.000491293
0.24658	0.000491282
0.24698	0.00049129
0.24738	0.000491269
0.24779	0.000491258
0.24819	0.000491256
0.24859	0.000491295
0.24899	0.000491254
0.24939	0.000491312
0.2498	0.000491281
0.2502	0.000491319
0.2506	0.000491288
0.251	0.000491327
0.25141	0.000491295
0.25181	0.000491394
0.25221	0.000491333
0.25261	0.000491401
0.25301	0.00049137
0.25342	0.000491449
0.25382	0.000491397
0.25422	0.000491496
0.25462	0.000491445
0.25503	0.000491663
0.25543	0.000491552
0.25583	0.00049173
0.25623	0.000491669
0.25663	0.000491918
0.25704	0.000491796
0.25744	0.000492085
0.25784	0.000491974
0.25824	0.000492182
0.25865	0.000492111
0.25905	0.00047476
0.25945	0.000483448
0.25985	0.000450307
0.26025	0.000462516
0.26066	0.000418804
0.26106	0.000434533
0.26146	0.000408321
0.26186	0.00041354
0.26227	0.000366209
0.26267	0.000387247
0.26307	0.000334776
0.26347	0.000350465
0.26388	0.000303453
0.26428	0.000319092
0.26468	0.00030372
0.26508	0.000303559
0.26548	0.000265678
0.26589	0.000284676
0.26629	0.000234735
0.26669	0.000250184
0.26709	0.000231372
0.2675	0.000233031
0.2679	0.00021097
0.2683	0.000221148
0.2687	0.000211617
0.2691	0.000211266
0.26951	0.000212214
0.26991	0.000211893
0.27031	0.000211961
0.27071	0.00021207
0.27112	0.000212139
0.27152	0.000212027
0.27192	0.000211796
0.27232	0.000211945
0.27272	0.000211323
0.27313	0.000211532
0.27353	0.0002109
0.27393	0.000211089
0.27433	0.000210338
0.27474	0.000210596
0.27514	0.000209605
0.27554	0.000209954
0.27594	0.000209092
0.27634	0.000209331
0.27675	0.00020843
0.27715	0.000208738
0.27755	0.000207937
0.27795	0.000208156
0.27836	0.000207544
0.27876	0.000207713
0.27916	0.000207171
0.27956	0.00020734
0.27997	0.000206669
0.28037	0.000206897
0.28077	0.000206126
0.28117	0.000206375
0.28157	0.000205363
0.28198	0.000205722
0.28238	0.000204751
0.28278	0.000205039
0.28318	0.000203888
0.28359	0.000204296
0.28399	0.000203095
0.28439	0.000203464
0.28479	0.000202682
0.28519	0.000202861
0.2856	0.00020243
0.286	0.000202538
0.2864	0.000202397
0.2868	0.000202396
0.28721	0.000202944
0.28761	0.000202653
0.28801	0.000203211
0.28841	0.00020306
0.28881	0.000203949
0.28922	0.000203557
0.28962	0.000188486
0.29002	0.000196195
0.29042	0.000166433
0.29083	0.000177432
0.29123	0.000147201
0.29163	0.000156789
0.29203	9.91579e-05
0.29243	0.000127306
0.29284	6.02153e-05
0.29324	8.91716e-05
0.29364	2.18178e-05
0.29404	5.08241e-05
0.29445	-7.12696e-06
0.29485	1.72193e-05
0.29525	-4.91289e-05
0.29565	1.76443e-05
0.29606	-4.16601e-05
0.29646	1.17446e-05
0.29686	-1.55957e-05
0.29726	9.04408e-06
0.29766	-8.05716e-06
0.29807	6.2223e-06
0.29847	-2.71329e-05
0.29887	-9.97802e-06
0.29927	-2.97632e-05
0.29968	-2.07837e-05
0.30008	-1.37389e-05
0.30048	-1.4134e-05
0.30088	-3.6622e-05
0.30128	-5.88322e-05
0.30169	-8.42479e-06
0.30209	-5.63649e-05
0.30249	9.43705e-06
0.30289	-4.30658e-05
0.3033	-2.86237e-06
0.3037	-3.12749e-05
0.3041	2.66257e-06
0.3045	-2.1609e-05
0.3049	8.61148e-06
0.30531	-4.51073e-06
0.30571	8.0898e-06
0.30611	-7.19673e-07
0.30651	2.50375e-06
0.30692	1.22358e-06
0.30732	3.46195e-06
0.30772	2.29033e-06
0.30812	4.0587e-06
0.30852	3.07707e-06
0.30893	3.8169e-06
0.30933	3.24528e-06
0.30973	3.93365e-06
0.31013	3.19202e-06
0.31054	3.86186e-06
0.31094	3.21023e-06
0.31134	3.4286e-06
0.31174	2.95698e-06
0.31215	2.85681e-06
0.31255	2.45518e-06
0.31295	2.37356e-06
0.31335	1.93193e-06
0.31375	1.8303e-06
0.31416	1.41013e-06
0.31456	1.20851e-06
0.31496	8.2688e-07
0.31536	8.35254e-07
0.31577	3.25086e-07
0.31617	6.3708e-07
0.31657	4.7708e-07
0.31697	9.3708e-07
0.31737	7.8708e-07
0.31778	9.9708e-07
0.31818	9.6708e-07
0.31858	1.01708e-06
0.31898	1.00708e-06
0.31939	1.01708e-06
0.31979	1.01708e-06
0.32019	9.7708e-07
0.32059	9.9708e-07
0.32099	9.8708e-07
0.3214	9.7708e-07
0.3218	1.12708e-06
0.3222	1.05708e-06
0.3226	1.21708e-06
0.32301	1.17708e-06
0.32341	1.20708e-06
0.32381	1.21708e-06
0.32421	1.25708e-06
0.32461	1.23708e-06
0.32502	1.08708e-06
0.32542	1.17708e-06
0.32582	9.2708e-07
0.32622	1.00708e-06
0.32663	9.1708e-07
0.32703	9.2708e-07
0.32743	7.1708e-07
0.32783	8.1708e-07
0.32824	6.4708e-07
0.32864	6.8708e-07
0.32904	5.7708e-07
0.32944	6.0708e-07
0.32984	5.0708e-07
0.33025	5.4708e-07
0.33065	3.7708e-07
0.33105	4.4708e-07
0.33145	2.1708e-07
0.33186	2.9708e-07
0.33226	1.2708e-07
0.33266	1.7708e-07
0.33306	1.0708e-07
0.33346	1.1708e-07
0.33387	1.0708e-07
0.33427	1.0708e-07
0.33467	2.8708e-07
0.33507	1.9708e-07
0.33548	3.1708e-07
0.33588	3.0708e-07
0.33628	5.6708e-07
0.33668	4.3708e-07
0.33708	8.4708e-07
0.33749	7.0708e-07
0.33789	9.2708e-07
0.33829	8.8708e-07
0.33869	9.0708e-07
0.3391	9.1708e-07
0.3395	8.8708e-07
0.3399	8.9708e-07
0.3403	7.3708e-07
0.3407	8.1708e-07
0.34111	5.9708e-07
0.34151	6.6708e-07
0.34191	4.5708e-07
0.34231	5.2708e-07
0.34272	3.8708e-07
0.34312	4.1708e-07
0.34352	3.34843e-07
0.34392	3.44398e-07
0.34432	2.13953e-07
0.34473	2.53246e-07
0.34513	1.42801e-07
0.34553	1.52356e-07
0.34593	8.1911e-08
0.34634	9.12047e-08
0.34674	6.07595e-08
0.34714	5.03143e-08
0.34754	1.39869e-07
0.34795	7.91628e-08
0.34835	3.88718e-07
0.34875	2.48272e-07
0.34915	6.07827e-07
0.34955	4.77382e-07
0.34996	7.76676e-07
0.35036	6.66231e-07
0.35076	7.85785e-07
0.35116	7.6534e-07
0.35157	7.44634e-07
0.35197	7.44189e-07
0.35237	7.13744e-07
0.35277	7.13298e-07
0.35317	7.42853e-07
0.35358	7.02147e-07
0.35398	7.41702e-07
0.35438	7.21257e-07
0.35478	7.90811e-07
0.35519	7.40105e-07
0.35559	8.1966e-07
0.35599	7.89215e-07
0.35639	7.8877e-07
0.35679	7.88324e-07
0.3572	6.87618e-07
0.3576	7.17173e-07
0.358	4.06728e-07
0.3584	5.26283e-07
0.35881	1.35576e-07
0.35921	2.55131e-07
0.35961	8.4686e-08
0.36001	9.42408e-08
0.36041	-6.20436e-09
0.36082	2.30893e-08
0.36122	1.02644e-07
0.36162	2.2199e-08
0.36202	1.21754e-07
0.36243	9.10475e-08
0.36283	2.60602e-07
0.36323	1.70157e-07
0.36363	4.09712e-07
0.36404	3.09006e-07
0.36444	3.08561e-07
0.36484	3.38115e-07
0.36524	3.5767e-07
0.36564	3.17225e-07
0.36605	2.46519e-07
0.36645	2.86073e-07
0.36685	8.56283e-08
0.36725	1.45183e-07
0.36766	-1.55232e-08
0.36806	1.40317e-08
0.36846	-1.64135e-08
0.36886	-3.68587e-08
0.36926	-1.07304e-07
0.36967	-8.80102e-08
0.37007	-1.78455e-07
0.37047	-1.58901e-07
0.37087	-1.49346e-07
0.37128	-1.90052e-07
0.37168	-1.10497e-07
0.37208	-1.50942e-07
0.37248	-6.13875e-08
0.37288	-1.11833e-07
0.37329	-2.53899e-09
0.37369	-5.29842e-08
0.37409	2.65707e-08
0.37449	-1.38745e-08
0.3749	3.54192e-08
0.3753	1.4974e-08
0.3757	5.45288e-08
0.3761	2.40837e-08
0.3765	6.36385e-08
0.37691	4.29322e-08
0.37731	9.2487e-08
0.37771	6.20418e-08
0.37811	7.15967e-08
0.37852	6.08903e-08
0.37892	-1.95548e-08
0.37932	0
0.37972	-7.04452e-08
0.38013	-6.11515e-08

## Sheet: Fig 3a
	Patterned Sb2S3
2 theta	Normalized intensity (a.u)
10	0.04345
10.02	0.05589
10.04	0.06705
10.06	0.07691
10.08	0.08548
10.1	0.09275
10.12	0.09873
10.14	0.10341
10.16	0.10681
10.18	0.1089
10.2	0.10971
10.22	0.10265
10.24	0.10474
10.26	0.10096
10.28	0.10004
10.3	0.09276
10.32	0.09022
10.34	0.08398
10.36	0.08631
10.38	0.09098
10.4	0.09001
10.42	0.08536
10.44	0.08252
10.46	0.08382
10.48	0.08355
10.5	0.08983
10.52	0.09378
10.54	0.09342
10.56	0.09904
10.58	0.09271
10.6	0.08767
10.62	0.08927
10.64	0.08995
10.66	0.08679
10.68	0.08494
10.7	0.08611
10.72	0.08715
10.74	0.08904
10.76	0.09307
10.78	0.08211
10.8	0.07372
10.82	0.06688
10.84	0.06159
10.86	0.06439
10.88	0.05818
10.9	0.0783
10.92	0.09262
10.94	0.11099
10.96	0.12587
10.98	0.13525
11.02	0.14183
11.04	0.15233
11.06	0.15812
11.08	0.1597
11.1	0.15543
11.12	0.15654
11.14	0.14833
11.16	0.13959
11.18	0.12064
11.2	0.09717
11.22	0.07728
11.24	0.05562
11.26	0.03305
11.28	0.02672
11.3	0.01837
11.32	0.02125
11.34	0.02201
11.36	0.0231
11.38	0.0244
11.4	0.01766
11.42	0.01038
11.44	0.01621
11.46	0.0193
11.48	0.02449
11.5	0.02025
11.52	0.02661
11.54	0.03203
11.56	0.03479
11.58	0.03847
11.6	0.03909
11.62	0.03982
11.64	0.04242
11.66	0.0522
11.68	0.05877
11.7	0.06269
11.72	0.05731
11.74	0.06938
11.76	0.07173
11.78	0.07007
11.8	0.07058
11.82	0.07239
11.84	0.07611
11.86	0.07504
11.88	0.0778
11.9	0.06309
11.92	0.06153
11.94	0.06045
11.96	0.06106
11.98	0.05647
12	0.05018
12.02	0.05532
12.04	0.05242
12.06	0.05117
12.08	0.04282
12.1	0.03826
12.12	0.03596
12.14	0.04345
12.16	0.04303
12.18	0.04525
12.2	0.0488
12.22	0.04767
12.24	0.04283
12.26	0.03715
12.28	0.03589
12.3	0.02985
12.32	0.03049
12.34	0.03489
12.36	0.03915
12.38	0.03315
12.4	0.0325
12.42	0.03463
12.44	0.02815
12.46	0.02771
12.48	0.03007
12.5	0.03175
12.52	0.03206
12.54	0.03405
12.56	0.03904
12.58	0.03176
12.6	0.03037
12.62	0.02694
12.64	0.01942
12.66	0.01856
12.68	0.01952
12.7	0.02337
12.72	0.02192
12.74	0.03129
12.76	0.03532
12.78	0.03648
12.8	0.03681
12.82	0.038
12.84	0.04306
12.86	0.04994
12.88	0.046
12.9	0.04892
12.92	0.03966
12.94	0.03738
12.96	0.03345
12.98	0.03197
13.02	0.0311
13.04	0.02556
13.06	0.02509
13.08	0.02804
13.1	0.02634
13.12	0.03081
13.14	0.0344
13.16	0.03675
13.18	0.03877
13.2	0.04439
13.22	0.04344
13.24	0.04054
13.26	0.04455
13.28	0.03975
13.3	0.03688
13.32	0.04443
13.34	0.0347
13.36	0.03392
13.38	0.03475
13.4	0.03689
13.42	0.02959
13.44	0.02948
13.46	0.03333
13.48	0.04002
13.5	0.03845
13.52	0.04345
13.54	0.04793
13.56	0.04566
13.58	0.05276
13.6	0.04374
13.62	0.04085
13.64	0.04104
13.66	0.04231
13.68	0.02925
13.7	0.02318
13.72	0.02178
13.74	0.01262
13.76	0.00497
13.78	0.00253
13.8	0.00315
13.82	0
13.84	0.0087
13.86	0.02202
13.88	0.02979
13.9	0.03164
13.92	0.03801
13.94	0.05028
13.96	0.05737
13.98	0.05791
14.02	0.05246
14.04	0.06035
14.06	0.05901
14.08	0.05475
14.1	0.04866
14.12	0.03638
14.14	0.04053
14.16	0.03413
14.18	0.02581
14.2	0.02982
14.22	0.03207
14.24	0.03712
14.26	0.04344
14.28	0.04886
14.3	0.04789
14.32	0.04729
14.34	0.04969
14.36	0.04551
14.38	0.04575
14.4	0.03862
14.42	0.03844
14.44	0.0406
14.46	0.04149
14.48	0.04233
14.5	0.0343
14.52	0.01944
14.54	0.03004
14.56	0.03819
14.58	0.03618
14.6	0.04176
14.62	0.03805
14.64	0.04125
14.66	0.03136
14.68	0.03283
14.7	0.03906
14.72	0.03612
14.74	0.03786
14.76	0.02254
14.78	0.02808
14.8	0.02755
14.82	0.03212
14.84	0.03932
14.86	0.04176
14.88	0.0477
14.9	0.0466
14.92	0.03914
14.94	0.05055
14.96	0.05587
14.98	0.04887
15.02	0.0386
15.04	0.02648
15.06	0.03289
15.08	0.02634
15.1	0.03165
15.12	0.03863
15.14	0.04397
15.16	0.04676
15.18	0.04057
15.2	0.04732
15.22	0.05313
15.24	0.0606
15.26	0.0722
15.28	0.07578
15.3	0.08292
15.32	0.07347
15.34	0.07108
15.36	0.07758
15.38	0.07438
15.4	0.07274
15.42	0.06575
15.44	0.06647
15.46	0.07561
15.48	0.0745
15.5	0.0894
15.52	0.1063
15.54	0.13012
15.56	0.13791
15.58	0.14983
15.6	0.15871
15.62	0.17236
15.64	0.18535
15.66	0.19558
15.68	0.19261
15.7	0.18055
15.72	0.16707
15.74	0.15877
15.76	0.13621
15.78	0.11054
15.8	0.101
15.82	0.08466
15.84	0.07213
15.86	0.05666
15.88	0.04447
15.9	0.0457
15.92	0.04351
15.94	0.04682
15.96	0.03596
15.98	0.04044
16.02	0.04021
16.04	0.05482
16.06	0.05935
16.08	0.05659
16.1	0.04555
16.12	0.05012
16.14	0.05428
16.16	0.0444
16.18	0.03122
16.2	0.02784
16.22	0.03537
16.24	0.02949
16.26	0.02893
16.28	0.02358
16.3	0.02127
16.32	0.02878
16.34	0.02771
16.36	0.02498
16.38	0.02308
16.4	0.03756
16.42	0.04659
16.44	0.04978
16.46	0.04475
16.48	0.05401
16.5	0.06159
16.52	0.07766
16.54	0.07207
16.56	0.07059
16.58	0.07276
16.6	0.08811
16.62	0.08893
16.64	0.08863
16.66	0.07921
16.68	0.07216
16.7	0.05921
16.72	0.05402
16.74	0.04345
16.76	0.03173
16.78	0.02638
16.8	0.02543
16.82	0.01266
16.84	0.0026
16.86	0.0096
16.88	0.02235
16.9	0.02087
16.92	0.02957
16.94	0.02853
16.96	0.04799
16.98	0.05446
17.02	0.07427
17.04	0.06768
17.06	0.0657
17.08	0.06034
17.1	0.06056
17.12	0.05834
17.14	0.06145
17.16	0.06335
17.18	0.06081
17.2	0.04641
17.22	0.03861
17.24	0.03211
17.26	0.03276
17.28	0.03329
17.3	0.03778
17.32	0.04192
17.34	0.05989
17.36	0.08686
17.38	0.11599
17.4	0.14502
17.42	0.17665
17.44	0.20702
17.46	0.23375
17.48	0.27095
17.5	0.2886
17.52	0.31458
17.54	0.32242
17.56	0.31246
17.58	0.28416
17.6	0.25307
17.62	0.23868
17.64	0.21454
17.66	0.177
17.68	0.14777
17.7	0.13137
17.72	0.12141
17.74	0.10426
17.76	0.09528
17.78	0.07903
17.8	0.07806
17.82	0.07014
17.84	0.08068
17.86	0.07481
17.88	0.08086
17.9	0.08244
17.92	0.08307
17.94	0.0721
17.96	0.0572
17.98	0.05992
18.02	0.06727
18.04	0.06543
18.06	0.06972
18.08	0.06648
18.1	0.07783
18.12	0.08196
18.14	0.08929
18.16	0.07913
18.18	0.07668
18.2	0.07119
18.22	0.07472
18.24	0.07496
18.26	0.07901
18.28	0.07579
18.3	0.08073
18.32	0.08556
18.34	0.08011
18.36	0.07473
18.38	0.07229
18.4	0.07027
18.42	0.05915
18.44	0.05429
18.46	0.03943
18.48	0.02549
18.5	0.01568
18.52	0.00906
18.54	0.01911
18.56	0.01389
18.58	0.01741
18.6	0.0165
18.62	0.02279
18.64	0.03124
18.66	0.03195
18.68	0.03904
18.7	0.05233
18.72	0.06267
18.74	0.07547
18.76	0.081
18.78	0.09727
18.8	0.10273
18.82	0.11331
18.84	0.11842
18.86	0.10703
18.88	0.11787
18.9	0.11445
18.92	0.12395
18.94	0.12485
18.96	0.11393
18.98	0.10215
19.02	0.08401
19.04	0.07462
19.06	0.07984
19.08	0.07059
19.1	0.06734
19.12	0.05661
19.14	0.0555
19.16	0.06027
19.18	0.0724
19.2	0.08874
19.22	0.09224
19.24	0.09455
19.26	0.10347
19.28	0.10248
19.3	0.11628
19.32	0.12453
19.34	0.12598
19.36	0.11896
19.38	0.1139
19.4	0.10856
19.42	0.11767
19.44	0.12413
19.46	0.1218
19.48	0.11157
19.5	0.09308
19.52	0.08627
19.54	0.08812
19.56	0.09101
19.58	0.10284
19.6	0.10421
19.62	0.08993
19.64	0.08357
19.66	0.09394
19.68	0.09387
19.7	0.09501
19.72	0.08669
19.74	0.07361
19.76	0.05804
19.78	0.05368
19.8	0.05731
19.82	0.06366
19.84	0.06244
19.86	0.06463
19.88	0.06726
19.9	0.05751
19.92	0.06411
19.94	0.06528
19.96	0.07127
19.98	0.07181
20.02	0.05987
20.04	0.03803
20.06	0.04748
20.08	0.05451
20.1	0.04866
20.12	0.04061
20.14	0.03144
20.16	0.03084
20.18	0.02333
20.2	0.02925
20.22	0.03724
20.24	0.04749
20.26	0.05421
20.28	0.06846
20.3	0.065
20.32	0.06601
20.34	0.0722
20.36	0.0624
20.38	0.06172
20.4	0.04974
20.42	0.03975
20.44	0.02279
20.46	0.03459
20.48	0.03688
20.5	0.03872
20.52	0.02589
20.54	0.01442
20.56	0.01855
20.58	0.02493
20.6	0.03943
20.62	0.03934
20.64	0.04208
20.66	0.05777
20.68	0.05456
20.7	0.0692
20.72	0.07577
20.74	0.06565
20.76	0.05761
20.78	0.05911
20.8	0.04652
20.82	0.03759
20.84	0.03489
20.86	0.03834
20.88	0.03939
20.9	0.03712
20.92	0.02832
20.94	0.02955
20.96	0.0382
20.98	0.0479
21.02	0.04106
21.04	0.03444
21.06	0.02839
21.08	0.04008
21.1	0.03183
21.12	0.04474
21.14	0.03445
21.16	0.01872
21.18	0.01647
21.2	0.01401
21.22	0.00928
21.24	0.02409
21.26	0.0369
21.28	0.04749
21.3	0.06019
21.32	0.05527
21.34	0.0689
21.36	0.07635
21.38	0.07492
21.4	0.07002
21.42	0.06547
21.44	0.06828
21.46	0.0533
21.48	0.05811
21.5	0.05173
21.52	0.03787
21.54	0.04195
21.56	0.02705
21.58	0.0284
21.6	0.03325
21.62	0.035
21.64	0.05
21.66	0.04946
21.68	0.06656
21.7	0.06088
21.72	0.05697
21.74	0.08037
21.76	0.08079
21.78	0.06753
21.8	0.06669
21.82	0.07596
21.84	0.07499
21.86	0.08126
21.88	0.0852
21.9	0.08181
21.92	0.08805
21.94	0.09951
21.96	0.09232
21.98	0.1011
22.02	0.10076
22.04	0.09171
22.06	0.10054
22.08	0.11281
22.1	0.15162
22.12	0.17192
22.14	0.21856
22.16	0.25948
22.18	0.30507
22.2	0.35518
22.22	0.40034
22.24	0.43904
22.26	0.46106
22.28	0.47191
22.3	0.46987
22.32	0.46464
22.34	0.45375
22.36	0.42533
22.38	0.38397
22.4	0.33473
22.42	0.28427
22.44	0.24107
22.46	0.19591
22.48	0.15567
22.5	0.1284
22.52	0.10629
22.54	0.10566
22.56	0.08858
22.58	0.1009
22.6	0.0996
22.62	0.09773
22.64	0.08677
22.66	0.06332
22.68	0.05278
22.7	0.05098
22.72	0.05419
22.74	0.0429
22.76	0.04042
22.78	0.03617
22.8	0.039
22.82	0.04372
22.84	0.05742
22.86	0.05641
22.88	0.06274
22.9	0.08839
22.92	0.10329
22.94	0.11364
22.96	0.11723
22.98	0.13484
23.02	0.12547
23.04	0.1322
23.06	0.11928
23.08	0.11041
23.1	0.12526
23.12	0.11848
23.14	0.12351
23.16	0.11007
23.18	0.1108
23.2	0.11793
23.22	0.12459
23.24	0.11911
23.26	0.13375
23.28	0.13571
23.3	0.12813
23.32	0.13267
23.34	0.11634
23.36	0.10443
23.38	0.10779
23.4	0.11061
23.42	0.08287
23.44	0.07879
23.46	0.06587
23.48	0.06106
23.5	0.05974
23.52	0.04675
23.54	0.053
23.56	0.062
23.58	0.06248
23.6	0.07624
23.62	0.07731
23.64	0.07335
23.66	0.08266
23.68	0.07907
23.7	0.08418
23.72	0.08364
23.74	0.09887
23.76	0.0959
23.78	0.10479
23.8	0.09563
23.82	0.06451
23.84	0.04886
23.86	0.0431
23.88	0.03342
23.9	0.03482
23.92	0.02701
23.94	0.02553
23.96	0.03457
23.98	0.0342
24.02	0.04053
24.04	0.04858
24.06	0.047
24.08	0.06007
24.1	0.0811
24.12	0.08569
24.14	0.09981
24.16	0.12654
24.18	0.12712
24.2	0.13752
24.22	0.14611
24.24	0.15245
24.26	0.16168
24.28	0.17092
24.3	0.15676
24.32	0.17154
24.34	0.16277
24.36	0.16122
24.38	0.18141
24.4	0.17204
24.42	0.17543
24.44	0.17409
24.46	0.14655
24.48	0.14757
24.5	0.142
24.52	0.12707
24.54	0.14407
24.56	0.14226
24.58	0.13909
24.6	0.14642
24.62	0.15796
24.64	0.15588
24.66	0.14979
24.68	0.1473
24.7	0.14763
24.72	0.18943
24.74	0.21075
24.76	0.24124
24.78	0.29174
24.8	0.31604
24.82	0.35843
24.84	0.37316
24.86	0.40183
24.88	0.45113
24.9	0.4807
24.92	0.50554
24.94	0.52671
24.96	0.5411
24.98	0.54445
25.02	0.54122
25.04	0.52668
25.06	0.47937
25.08	0.43807
25.1	0.40285
25.12	0.36475
25.14	0.33058
25.16	0.27953
25.18	0.24393
25.2	0.21016
25.22	0.1661
25.24	0.14404
25.26	0.10422
25.28	0.08922
25.3	0.08933
25.32	0.08047
25.34	0.07541
25.36	0.09082
25.38	0.09504
25.4	0.09548
25.42	0.11201
25.44	0.13528
25.46	0.13126
25.48	0.14108
25.5	0.14259
25.52	0.13068
25.54	0.12234
25.56	0.13352
25.58	0.13827
25.6	0.13072
25.62	0.12591
25.64	0.1409
25.66	0.13031
25.68	0.14153
25.7	0.15286
25.72	0.15436
25.74	0.15621
25.76	0.15403
25.78	0.14386
25.8	0.15991
25.82	0.1679
25.84	0.15816
25.86	0.13828
25.88	0.11913
25.9	0.0934
25.92	0.06663
25.94	0.06705
25.96	0.06208
25.98	0.04845
26.02	0.04706
26.04	0.03862
26.06	0.04161
26.08	0.02969
26.1	0.01901
26.12	0.02268
26.14	0.02635
26.16	0.02748
26.18	0.02742
26.2	0.04835
26.22	0.05927
26.24	0.05232
26.26	0.05956
26.28	0.0797
26.3	0.08221
26.32	0.09637
26.34	0.10494
26.36	0.12793
26.38	0.13522
26.4	0.14423
26.42	0.15629
26.44	0.15976
26.46	0.16467
26.48	0.15786
26.5	0.15429
26.52	0.15997
26.54	0.14708
26.56	0.1414
26.58	0.13844
26.6	0.13548
26.62	0.10975
26.64	0.10851
26.66	0.09887
26.68	0.10882
26.7	0.10468
26.72	0.10915
26.74	0.10215
26.76	0.10807
26.78	0.09554
26.8	0.10795
26.82	0.1201
26.84	0.11823
26.86	0.10183
26.88	0.08572
26.9	0.09213
26.92	0.07844
26.94	0.0676
26.96	0.06521
26.98	0.05808
27.02	0.04239
27.04	0.03698
27.06	0.05319
27.08	0.05243
27.1	0.07931
27.12	0.07849
27.14	0.07476
27.16	0.08638
27.18	0.09619
27.2	0.09371
27.22	0.12306
27.24	0.12505
27.26	0.12642
27.28	0.12418
27.3	0.12692
27.32	0.13846
27.34	0.12181
27.36	0.1235
27.38	0.11711
27.4	0.11637
27.42	0.10921
27.44	0.12761
27.46	0.13656
27.48	0.1424
27.5	0.13802
27.52	0.12262
27.54	0.11466
27.56	0.12503
27.58	0.12153
27.6	0.12099
27.62	0.12633
27.64	0.13309
27.66	0.127
27.68	0.11435
27.7	0.11272
27.72	0.10216
27.74	0.08389
27.76	0.09015
27.78	0.08686
27.8	0.08484
27.82	0.08092
27.84	0.08697
27.86	0.08023
27.88	0.05699
27.9	0.04423
27.92	0.02394
27.94	0.02681
27.96	0.02435
27.98	0.0205
28.02	0.01556
28.04	0.02692
28.06	0.04213
28.08	0.04275
28.1	0.05193
28.12	0.06235
28.14	0.07164
28.16	0.08551
28.18	0.10206
28.2	0.11631
28.22	0.12617
28.24	0.14798
28.26	0.15848
28.28	0.16516
28.3	0.16341
28.32	0.17885
28.34	0.18164
28.36	0.20486
28.38	0.22365
28.4	0.25303
28.42	0.27816
28.44	0.32401
28.46	0.35832
28.48	0.38458
28.5	0.40583
28.52	0.42817
28.54	0.45174
28.56	0.45758
28.58	0.46041
28.6	0.46543
28.62	0.44676
28.64	0.4368
28.66	0.41475
28.68	0.36826
28.7	0.32743
28.72	0.29555
28.74	0.27799
28.76	0.25499
28.78	0.26879
28.8	0.27475
28.82	0.28521
28.84	0.30266
28.86	0.30534
28.88	0.3095
28.9	0.33025
28.92	0.32726
28.94	0.33347
28.96	0.33923
28.98	0.33935
29.02	0.32818
29.04	0.29811
29.06	0.27545
29.08	0.23951
29.1	0.19371
29.12	0.17023
29.14	0.14766
29.16	0.13511
29.18	0.10749
29.2	0.12215
29.22	0.10967
29.24	0.0968
29.26	0.10036
29.28	0.104
29.3	0.12614
29.32	0.13351
29.34	0.13636
29.36	0.15833
29.38	0.17289
29.4	0.17467
29.42	0.16116
29.44	0.14672
29.46	0.14341
29.48	0.12923
29.5	0.12658
29.52	0.10973
29.54	0.10378
29.56	0.09215
29.58	0.082
29.6	0.09485
29.62	0.0848
29.64	0.08651
29.66	0.09451
29.68	0.10015
29.7	0.09893
29.72	0.09557
29.74	0.08167
29.76	0.06808
29.78	0.07056
29.8	0.07383
29.82	0.05989
29.84	0.05997
29.86	0.05742
29.88	0.04224
29.9	0.03973
29.92	0.03024
29.94	0.04047
29.96	0.03995
29.98	0.0523
30.02	0.06389
30.04	0.06801
30.06	0.07831
30.08	0.08803
30.1	0.10174
30.12	0.1016
30.14	0.10189
30.16	0.10423
30.18	0.11851
30.2	0.13624
30.22	0.15017
30.24	0.14259
30.26	0.13936
30.28	0.12757
30.3	0.1232
30.32	0.1206
30.34	0.11646
30.36	0.11537
30.38	0.09769
30.4	0.0801
30.42	0.07765
30.44	0.05598
30.46	0.04601
30.48	0.05327
30.5	0.05237
30.52	0.0431
30.54	0.04901
30.56	0.05284
30.58	0.04749
30.6	0.06098
30.62	0.06461
30.64	0.06016
30.66	0.06663
30.68	0.07511
30.7	0.09415
30.72	0.10484
30.74	0.11304
30.76	0.11486
30.78	0.11263
30.8	0.11779
30.82	0.12338
30.84	0.11666
30.86	0.1259
30.88	0.12952
30.9	0.12282
30.92	0.12328
30.94	0.11812
30.96	0.10785
30.98	0.09813
31.02	0.09023
31.04	0.08414
31.06	0.09371
31.08	0.09576
31.1	0.0981
31.12	0.10099
31.14	0.09898
31.16	0.1075
31.18	0.10849
31.2	0.11244
31.22	0.11874
31.24	0.11302
31.26	0.11034
31.28	0.10309
31.3	0.10913
31.32	0.11312
31.34	0.12427
31.36	0.12132
31.38	0.12084
31.4	0.11618
31.42	0.12318
31.44	0.14767
31.46	0.16289
31.48	0.18468
31.5	0.22922
31.52	0.29368
31.54	0.38041
31.56	0.47682
31.58	0.58933
31.6	0.68309
31.62	0.77858
31.64	0.85497
31.66	0.92478
31.68	0.9748
31.7	1
31.72	0.99567
31.74	0.9708
31.76	0.91257
31.78	0.81975
31.8	0.71543
31.82	0.6068
31.84	0.5039
31.86	0.40264
31.88	0.31417
31.9	0.24435
31.92	0.18793
31.94	0.14722
31.96	0.11995
31.98	0.11516
32.02	0.09779
32.04	0.0912
32.06	0.10288
32.08	0.11617
32.1	0.11355
32.12	0.10455
32.14	0.11627
32.16	0.11073
32.18	0.11612
32.2	0.10828
32.22	0.10679
32.24	0.1027
32.26	0.11748
32.28	0.12142
32.3	0.11186
32.32	0.10833
32.34	0.1042
32.36	0.10359
32.38	0.09906
32.4	0.09869
32.42	0.09517
32.44	0.07816
32.46	0.07977
32.48	0.07225
32.5	0.05387
32.52	0.04227
32.54	0.04527
32.56	0.04091
32.58	0.04027
32.6	0.02957
32.62	0.03111
32.64	0.03498
32.66	0.05804
32.68	0.05328
32.7	0.05507
32.72	0.05486
32.74	0.06349
32.76	0.06423
32.78	0.06258
32.8	0.06368
32.82	0.06286
32.84	0.05551
32.86	0.0621
32.88	0.06209
32.9	0.05451
32.92	0.05591
32.94	0.0542
32.96	0.06341
32.98	0.05151
33.02	0.05813
33.04	0.07204
33.06	0.08098
33.08	0.09179
33.1	0.08687
33.12	0.08496
33.14	0.08225
33.16	0.09319
33.18	0.08813
33.2	0.08447
33.22	0.08748
33.24	0.08018
33.26	0.07569
33.28	0.07853
33.3	0.08414
33.32	0.07708
33.34	0.07982
33.36	0.07539
33.38	0.07264
33.4	0.06116
33.42	0.06316
33.44	0.06236
33.46	0.0595
33.48	0.05736
33.5	0.03383
33.52	0.02752
33.54	0.02712
33.56	0.02952
33.58	0.02903
33.6	0.03386
33.62	0.03736
33.64	0.0408
33.66	0.04229
33.68	0.04681
33.7	0.05978
33.72	0.05753
33.74	0.05688
33.76	0.05825
33.78	0.06132
33.8	0.06605
33.82	0.06263
33.84	0.05868
33.86	0.04963
33.88	0.04451
33.9	0.03238
33.92	0.03297
33.94	0.04682
33.96	0.05363
33.98	0.05937
34.02	0.0656
34.04	0.06545
34.06	0.0652
34.08	0.06149
34.1	0.07245
34.12	0.07303
34.14	0.07986
34.16	0.07422
34.18	0.07954
34.2	0.09047
34.22	0.09608
34.24	0.09312
34.26	0.0844
34.28	0.08238
34.3	0.08671
34.32	0.09495
34.34	0.10609
34.36	0.11131
34.38	0.10287
34.4	0.08874
34.42	0.07751
34.44	0.07278
34.46	0.06953
34.48	0.06372
34.5	0.05559
34.52	0.0475
34.54	0.04831
34.56	0.04096
34.58	0.04348
34.6	0.05292
34.62	0.04853
34.64	0.0465
34.66	0.05446
34.68	0.05563
34.7	0.06185
34.72	0.07009
34.74	0.06809
34.76	0.05418
34.78	0.05641
34.8	0.04625
34.82	0.04655
34.84	0.03893
34.86	0.03371
34.88	0.03577
34.9	0.05089
34.92	0.06137
34.94	0.06363
34.96	0.07426
34.98	0.08883
35.02	0.09439
35.04	0.09776
35.06	0.10255
35.08	0.10471
35.1	0.09241
35.12	0.09475
35.14	0.08996
35.16	0.09269
35.18	0.08777
35.2	0.08704
35.22	0.07389
35.24	0.07478
35.26	0.07183
35.28	0.08939
35.3	0.10242
35.32	0.10875
35.34	0.12362
35.36	0.12932
35.38	0.13987
35.4	0.15587
35.42	0.1622
35.44	0.17748
35.46	0.19451
35.48	0.20171
35.5	0.20697
35.52	0.20903
35.54	0.22269
35.56	0.22585
35.58	0.23484
35.6	0.24033
35.62	0.24535
35.64	0.26076
35.66	0.26364
35.68	0.2605
35.7	0.24992
35.72	0.23599
35.74	0.23338
35.76	0.20871
35.78	0.19264
35.8	0.18133
35.82	0.17138
35.84	0.16455
35.86	0.15536
35.88	0.13158
35.9	0.11071
35.92	0.08784
35.94	0.08021
35.96	0.06319
35.98	0.06373
36.02	0.05057
36.04	0.04934
36.06	0.04316
36.08	0.04396
36.1	0.03524
36.12	0.02644
36.14	0.01998
36.16	0.01741
36.18	0.01402
36.2	0.01886
36.22	0.0271
36.24	0.03821
36.26	0.04374
36.28	0.05195
36.3	0.05825
36.32	0.05284
36.34	0.04836
36.36	0.05359
36.38	0.05777
36.4	0.06599
36.42	0.07049
36.44	0.0678
36.46	0.06735
36.48	0.06921
36.5	0.05503
36.52	0.04741
36.54	0.04293
36.56	0.03435
36.58	0.03331
36.6	0.03061
36.62	0.03315
36.64	0.03631
36.66	0.03641
36.68	0.0436
36.7	0.04833
36.72	0.03767
36.74	0.04436
36.76	0.05074
36.78	0.05402
36.8	0.06071
36.82	0.05717
36.84	0.06469
36.86	0.06994
36.88	0.06923
36.9	0.06483
36.92	0.06775
36.94	0.07068
36.96	0.06718
36.98	0.0619
37.02	0.06539
37.04	0.06642
37.06	0.07213
37.08	0.07782
37.1	0.08047
37.12	0.08141
37.14	0.07772
37.16	0.07682
37.18	0.07457
37.2	0.07904
37.22	0.08241
37.24	0.08968
37.26	0.09733
37.28	0.09547
37.3	0.09785
37.32	0.0912
37.34	0.09449
37.36	0.09245
37.38	0.08578
37.4	0.07179
37.42	0.06909
37.44	0.0628
37.46	0.06743
37.48	0.06949
37.5	0.06302
37.52	0.06675
37.54	0.06539
37.56	0.06255
37.58	0.07467
37.6	0.07818
37.62	0.08069
37.64	0.07834
37.66	0.07335
37.68	0.08176
37.7	0.08209
37.72	0.07668
37.74	0.0728
37.76	0.06319
37.78	0.05971
37.8	0.04665
37.82	0.03621
37.84	0.02951
37.86	0.03284
37.88	0.03956
37.9	0.04442
37.92	0.0488
37.94	0.05321
37.96	0.05571
37.98	0.06137
38.02	0.06093
38.04	0.06462
38.06	0.06966
38.08	0.0749
38.1	0.07878
38.12	0.07329
38.14	0.07145
38.16	0.06615
38.18	0.06203
38.2	0.05447
38.22	0.03807
38.24	0.03242
38.26	0.02904
38.28	0.03857
38.3	0.04147
38.32	0.04133
38.34	0.03734
38.36	0.03968
38.38	0.03403
38.4	0.03609
38.42	0.0411
38.44	0.05447
38.46	0.05062
38.48	0.04475
38.5	0.04381
38.52	0.03772
38.54	0.04683
38.56	0.05187
38.58	0.05945
38.6	0.06243
38.62	0.06492
38.64	0.07272
38.66	0.07097
38.68	0.07986
38.7	0.08208
38.72	0.08602
38.74	0.08386
38.76	0.08283
38.78	0.08833
38.8	0.09125
38.82	0.09048
38.84	0.09249
38.86	0.08769
38.88	0.09952
38.9	0.10891
38.92	0.11934
38.94	0.13682
38.96	0.13925
38.98	0.14743
39.02	0.1559
39.04	0.15174
39.06	0.14667
39.08	0.14484
39.1	0.15035
39.12	0.14703
39.14	0.13722
39.16	0.11774
39.18	0.10566
39.2	0.09717
39.22	0.0824
39.24	0.07087
39.26	0.07614
39.28	0.08227
39.3	0.08565
39.32	0.08408
39.34	0.08201
39.36	0.07046
39.38	0.07126
39.4	0.08308
39.42	0.08753
39.44	0.08375
39.46	0.08988
39.48	0.09668
39.5	0.10292
39.52	0.10223
39.54	0.10086
39.56	0.09637
39.58	0.0921
39.6	0.08692
39.62	0.0876
39.64	0.09595
39.66	0.10682
39.68	0.10519
39.7	0.09999
39.72	0.10031
39.74	0.09636
39.76	0.09561
39.78	0.10102
39.8	0.09365
39.82	0.09364
39.84	0.09633
39.86	0.10044
39.88	0.11207
39.9	0.11185
39.92	0.12874
39.94	0.13318
39.96	0.13514
39.98	0.14185
40.02	0.14783
40.04	0.16108
40.06	0.17369
40.08	0.17837
40.1	0.17245
40.12	0.16524
40.14	0.15604
40.16	0.14598
40.18	0.1392
40.2	0.12569
40.22	0.10208
40.24	0.09851
40.26	0.09308
40.28	0.0921
40.3	0.09404
40.32	0.08373
40.34	0.08659
40.36	0.07926
40.38	0.0757
40.4	0.08293
40.42	0.08493
40.44	0.09395
40.46	0.0991
40.48	0.10166
40.5	0.09411
40.52	0.08811
40.54	0.07857
40.56	0.0825
40.58	0.08209
40.6	0.07706
40.62	0.06933
40.64	0.07598
40.66	0.06555
40.68	0.06185
40.7	0.05594
40.72	0.04819
40.74	0.04117
40.76	0.03384
40.78	0.03117
40.8	0.03153
40.82	0.03398
40.84	0.03647
40.86	0.0388
40.88	0.0394
40.9	0.0445
40.92	0.04741
40.94	0.04892
40.96	0.05793
40.98	0.06209
41.02	0.06465
41.04	0.06632
41.06	0.06695
41.08	0.06197
41.1	0.05895
41.12	0.06135
41.14	0.05839
41.16	0.05791
41.18	0.05204
41.2	0.05428
41.22	0.04372
41.24	0.04415
41.26	0.05259
41.28	0.05601
41.3	0.06479
41.32	0.07507
41.34	0.0767
41.36	0.07765
41.38	0.0823
41.4	0.08261
41.42	0.08404
41.44	0.08437
41.46	0.07883
41.48	0.07772
41.5	0.07339
41.52	0.07165
41.54	0.06605
41.56	0.06702
41.58	0.06274
41.6	0.05681
41.62	0.05405
41.64	0.05495
41.66	0.05791
41.68	0.06078
41.7	0.06104
41.72	0.06276
41.74	0.05926
41.76	0.05709
41.78	0.0562
41.8	0.05042
41.82	0.05028
41.84	0.04588
41.86	0.05369
41.88	0.05155
41.9	0.05118
41.92	0.05039
41.94	0.06014
41.96	0.05955
41.98	0.05944
42.02	0.062
42.04	0.05574
42.06	0.05643
42.08	0.0532
42.1	0.05621
42.12	0.05006
42.14	0.06089
42.16	0.05712
42.18	0.04714
42.2	0.04558
42.22	0.05163
42.24	0.06752
42.26	0.06928
42.28	0.06819
42.3	0.05831
42.32	0.07439
42.34	0.07932
42.36	0.08693
42.38	0.08114
42.4	0.08616
42.42	0.09486
42.44	0.08415
42.46	0.0955
42.48	0.0843
42.5	0.08386
42.52	0.09495
42.54	0.09607
42.56	0.09275
42.58	0.0933
42.6	0.10384
42.62	0.11832
42.64	0.12167
42.66	0.10265
42.68	0.09641
42.7	0.09717
42.72	0.10146
42.74	0.099
42.76	0.10569
42.78	0.10619
42.8	0.10582
42.82	0.10752
42.84	0.098
42.86	0.09907
42.88	0.08226
42.9	0.08762
42.92	0.09304
42.94	0.08584
42.96	0.08846
42.98	0.09529
43.02	0.09872
43.04	0.10361
43.06	0.10235
43.08	0.09683
43.1	0.09615
43.12	0.09768
43.14	0.10579
43.16	0.10571
43.18	0.11174
43.2	0.10247
43.22	0.10581
43.24	0.10547
43.26	0.1078
43.28	0.10875
43.3	0.09964
43.32	0.11075
43.34	0.10014
43.36	0.08967
43.38	0.08333
43.4	0.08445
43.42	0.0782
43.44	0.07604
43.46	0.07214
43.48	0.0596
43.5	0.05214
43.52	0.05666
43.54	0.04719
43.56	0.03781
43.58	0.0357
43.6	0.03319
43.62	0.04762
43.64	0.03857
43.66	0.0481
43.68	0.05154
43.7	0.05106
43.72	0.05482
43.74	0.04817
43.76	0.04523
43.78	0.05506
43.8	0.06062
43.82	0.05849
43.84	0.06455
43.86	0.06893
43.88	0.06863
43.9	0.07301
43.92	0.08399
43.94	0.08252
43.96	0.08647
43.98	0.08354
44.02	0.08442
44.04	0.08189
44.06	0.07462
44.08	0.0781
44.1	0.07621
44.12	0.06854
44.14	0.06675
44.16	0.06798
44.18	0.06208
44.2	0.06116
44.22	0.05799
44.24	0.0522
44.26	0.0549
44.28	0.05078
44.3	0.05072
44.32	0.05192
44.34	0.05883
44.36	0.05738
44.38	0.05834
44.4	0.05987
44.42	0.06401
44.44	0.06463
44.46	0.06622
44.48	0.06505
44.5	0.06484
44.52	0.07104
44.54	0.07771
44.56	0.08755
44.58	0.0835
44.6	0.08874
44.62	0.10383
44.64	0.10543
44.66	0.10565
44.68	0.10446
44.7	0.10778
44.72	0.10092
44.74	0.09697
44.76	0.09956
44.78	0.103
44.8	0.1016
44.82	0.10285
44.84	0.10013
44.86	0.0973
44.88	0.0975
44.9	0.0962
44.92	0.09683
44.94	0.0892
44.96	0.09424
44.98	0.08637
45.02	0.08933
45.04	0.08873
45.06	0.08069
45.08	0.08432
45.1	0.08302
45.12	0.0822
45.14	0.07722
45.16	0.07482
45.18	0.08
45.2	0.0833
45.22	0.0934
45.24	0.1082
45.26	0.10672
45.28	0.11195
45.3	0.11195
45.32	0.10966
45.34	0.1143
45.36	0.11376
45.38	0.11663
45.4	0.11755
45.42	0.11793
45.44	0.11841
45.46	0.1258
45.48	0.13729
45.5	0.12941
45.52	0.12936
45.54	0.13072
45.56	0.12964
45.58	0.13712
45.6	0.14457
45.62	0.1568
45.64	0.15341
45.66	0.14505
45.68	0.1413
45.7	0.13938
45.72	0.14393
45.74	0.13992
45.76	0.1281
45.78	0.12173
45.8	0.1149
45.82	0.10652
45.84	0.09626
45.86	0.09289
45.88	0.08073
45.9	0.0693
45.92	0.073
45.94	0.07732
45.96	0.07246
45.98	0.08203
46.02	0.08041
46.04	0.08016
46.06	0.07143
46.08	0.06928
46.1	0.06341
46.12	0.06926
46.14	0.06899
46.16	0.06052
46.18	0.05261
46.2	0.057
46.22	0.05399
46.24	0.05192
46.26	0.04407
46.28	0.04937
46.3	0.04592
46.32	0.05372
46.34	0.06758
46.36	0.07368
46.38	0.08198
46.4	0.08386
46.42	0.08306
46.44	0.07734
46.46	0.07819
46.48	0.07555
46.5	0.06908
46.52	0.07634
46.54	0.08298
46.56	0.08142
46.58	0.08712
46.6	0.09481
46.62	0.09876
46.64	0.11157
46.66	0.12287
46.68	0.13422
46.7	0.13746
46.72	0.14922
46.74	0.16223
46.76	0.16808
46.78	0.17585
46.8	0.16205
46.82	0.16824
46.84	0.15922
46.86	0.15982
46.88	0.16009
46.9	0.16393
46.92	0.17438
46.94	0.18072
46.96	0.19535
46.98	0.21658
47.02	0.23325
47.04	0.25146
47.06	0.26918
47.08	0.27625
47.1	0.27801
47.12	0.28683
47.14	0.29772
47.16	0.29616
47.18	0.28655
47.2	0.27244
47.22	0.25546
47.24	0.24819
47.26	0.22291
47.28	0.19879
47.3	0.18113
47.32	0.15651
47.34	0.14336
47.36	0.12526
47.38	0.12847
47.4	0.12427
47.42	0.1111
47.44	0.10557
47.46	0.10855
47.48	0.10347
47.5	0.10614
47.52	0.10768
47.54	0.09889
47.56	0.09979
47.58	0.10118
47.6	0.11012
47.62	0.1181
47.64	0.11425
47.66	0.10935
47.68	0.1064
47.7	0.11172
47.72	0.10957
47.74	0.11418
47.76	0.10869
47.78	0.11751
47.8	0.11137
47.82	0.1045
47.84	0.10699
47.86	0.11042
47.88	0.10691
47.9	0.10936
47.92	0.10307
47.94	0.09985
47.96	0.11858
47.98	0.12021
48.02	0.133
48.04	0.13774
48.06	0.13373
48.08	0.13751
48.1	0.14481
48.12	0.15025
48.14	0.15111
48.16	0.14263
48.18	0.14006
48.2	0.13287
48.22	0.13139
48.24	0.12407
48.26	0.12562
48.28	0.1334
48.3	0.12855
48.32	0.12875
48.34	0.12756
48.36	0.12761
48.38	0.12827
48.4	0.12584
48.42	0.12361
48.44	0.1136
48.46	0.10828
48.48	0.11083
48.5	0.11139
48.52	0.10548
48.54	0.09982
48.56	0.08748
48.58	0.07335
48.6	0.06581
48.62	0.06684
48.64	0.06037
48.66	0.06739
48.68	0.07622
48.7	0.07534
48.72	0.08649
48.74	0.09531
48.76	0.09742
48.78	0.1009
48.8	0.10426
48.82	0.09592
48.84	0.09614
48.86	0.09871
48.88	0.08915
48.9	0.08981
48.92	0.0855
48.94	0.0791
48.96	0.06842
48.98	0.05678
49	0.05787
49.02	0.05247
49.04	0.05282
49.06	0.04922
49.08	0.04004
49.1	0.031
49.12	0.04142
49.14	0.03798
49.16	0.04125
49.18	0.0336
49.2	0.04354
49.22	0.0435
49.24	0.05366
49.26	0.06344
49.28	0.06809
49.3	0.08105
49.32	0.08454
49.34	0.09228
49.36	0.09819
49.38	0.10328
49.4	0.09457
49.42	0.09357
49.44	0.08789
49.46	0.07174
49.48	0.05232
49.5	0.05197
49.52	0.05168
49.54	0.04605
49.56	0.04175
49.58	0.03858
49.6	0.05775
49.62	0.05573
49.64	0.06516
49.66	0.0685
49.68	0.06878
49.7	0.07422
49.72	0.08016
49.74	0.08982
49.76	0.0904
49.78	0.09059
49.8	0.08017
49.82	0.0866
49.84	0.08398
49.86	0.07986
49.88	0.07802
49.9	0.07449
49.92	0.07944
49.94	0.07599
49.96	0.07082
49.98	0.07493
50.02	0.07872
50.04	0.07311
50.06	0.06917
50.08	0.07406
50.1	0.07639
50.12	0.0801
50.14	0.07523
50.16	0.07855
50.18	0.07426
50.2	0.07742
50.22	0.07384
50.24	0.08624
50.26	0.08498
50.28	0.08472
50.3	0.08169
50.32	0.07542
50.34	0.08754
50.36	0.08138
50.38	0.0791
50.4	0.07701
50.42	0.07279
50.44	0.06411
50.46	0.06203
50.48	0.06457
50.5	0.05371
50.52	0.05216
50.54	0.04849
50.56	0.05313
50.58	0.05211
50.6	0.05405
50.62	0.05514
50.64	0.06112
50.66	0.05389
50.68	0.05725
50.7	0.0584
[truncated: 1,458 more rows]

## Sheet: Fig 3b
	Patterned Sb2Se3
2 theta	Normalized intensity (a.u)
10	0.23254
10.02	0.21379
10.04	0.19706
10.06	0.18236
10.08	0.16968
10.1	0.15903
10.12	0.15041
10.14	0.14381
10.16	0.13923
10.18	0.13668
10.2	0.13616
10.22	0.14446
10.24	0.15675
10.26	0.17662
10.28	0.17883
10.3	0.18276
10.32	0.20464
10.34	0.2106
10.36	0.21781
10.38	0.22161
10.4	0.21736
10.42	0.22187
10.44	0.21135
10.46	0.18604
10.48	0.19212
10.5	0.1822
10.52	0.17879
10.54	0.18245
10.56	0.18968
10.58	0.21053
10.6	0.21402
10.62	0.21768
10.64	0.23425
10.66	0.24039
10.68	0.24397
10.7	0.24735
10.72	0.25238
10.74	0.26094
10.76	0.2652
10.78	0.26261
10.8	0.25472
10.82	0.26346
10.84	0.25034
10.86	0.23884
10.88	0.25263
10.9	0.24199
10.92	0.22772
10.94	0.22141
10.96	0.21315
10.98	0.18898
11.02	0.15277
11.04	0.14587
11.06	0.1095
11.08	0.0867
11.1	0.05559
11.12	0.04517
11.14	0.04803
11.16	0.03684
11.18	0.06304
11.2	0.06969
11.22	0.0798
11.24	0.10211
11.26	0.09867
11.28	0.09866
11.3	0.12182
11.32	0.12049
11.34	0.12873
11.36	0.14005
11.38	0.14935
11.4	0.13461
11.42	0.14706
11.44	0.15811
11.46	0.14585
11.48	0.14542
11.5	0.15162
11.52	0.1646
11.54	0.15658
11.56	0.11279
11.58	0.13161
11.6	0.11302
11.62	0.10179
11.64	0.08442
11.66	0.06588
11.68	0.06262
11.7	0.06829
11.72	0.07572
11.74	0.09198
11.76	0.10558
11.78	0.1205
11.8	0.12572
11.82	0.15175
11.84	0.15785
11.86	0.16833
11.88	0.18533
11.9	0.18877
11.92	0.18035
11.94	0.17168
11.96	0.14822
11.98	0.16338
12	0.14922
12.02	0.1254
12.04	0.11645
12.06	0.09873
12.08	0.08839
12.1	0.10688
12.12	0.10544
12.14	0.10139
12.16	0.1216
12.18	0.11493
12.2	0.11377
12.22	0.10559
12.24	0.11153
12.26	0.11187
12.28	0.11877
12.3	0.10623
12.32	0.11524
12.34	0.13051
12.36	0.10559
12.38	0.10036
12.4	0.07422
12.42	0.07173
12.44	0.08711
12.46	0.06754
12.48	0.06865
12.5	0.09117
12.52	0.08736
12.54	0.09281
12.56	0.10287
12.58	0.09843
12.6	0.10725
12.62	0.09867
12.64	0.10323
12.66	0.0933
12.68	0.0962
12.7	0.10469
12.72	0.10925
12.74	0.11385
12.76	0.09907
12.78	0.1206
12.8	0.11199
12.82	0.13022
12.84	0.13466
12.86	0.11609
12.88	0.11821
12.9	0.12704
12.92	0.11241
12.94	0.11661
12.96	0.12165
12.98	0.11899
13.02	0.10625
13.04	0.07729
13.06	0.05508
13.08	0.04223
13.1	0.02623
13.12	0.03789
13.14	0.04136
13.16	0.04128
13.18	0.04001
13.2	0.04479
13.22	0.03556
13.24	0.04843
13.26	0.03798
13.28	0.0333
13.3	0.03879
13.32	0.02832
13.34	0.01098
13.36	0.02381
13.38	0.03652
13.4	0.02912
13.42	0.04836
13.44	0.0439
13.46	0.03108
13.48	0.03894
13.5	0.01839
13.52	0.03623
13.54	0.04593
13.56	0.02603
13.58	0.02113
13.6	0.00889
13.62	0.0191
13.64	0.02003
13.66	0.00402
13.68	0.00617
13.7	0.01512
13.72	0.02785
13.74	0.03976
13.76	0.0751
13.78	0.10654
13.8	0.1081
13.82	0.12079
13.84	0.11216
13.86	0.10272
13.88	0.11207
13.9	0.0775
13.92	0.09977
13.94	0.07314
13.96	0.05628
13.98	0.04019
14.02	0.01285
14.04	0.01676
14.06	0.01277
14.08	0.00985
14.1	0.05025
14.12	0.07145
14.14	0.09242
14.16	0.09437
14.18	0.10225
14.2	0.11059
14.22	0.11306
14.24	0.10722
14.26	0.0887
14.28	0.08827
14.3	0.08611
14.32	0.07184
14.34	0.07336
14.36	0.05369
14.38	0.07176
14.4	0.05499
14.42	0.06003
14.44	0.08332
14.46	0.09004
14.48	0.08654
14.5	0.11418
14.52	0.09052
14.54	0.08588
14.56	0.08228
14.58	0.06249
14.6	0.06636
14.62	0.07417
14.64	0.07169
14.66	0.04719
14.68	0.06631
14.7	0.06062
14.72	0.06371
14.74	0.07187
14.76	0.09867
14.78	0.1185
14.8	0.10003
14.82	0.11392
14.84	0.10207
14.86	0.10972
14.88	0.10058
14.9	0.1284
14.92	0.1457
14.94	0.14558
14.96	0.15711
14.98	0.15699
15.02	0.17738
15.04	0.19718
15.06	0.20389
15.08	0.2196
15.1	0.24842
15.12	0.27224
15.14	0.28946
15.16	0.29128
15.18	0.2835
15.2	0.26123
15.22	0.25541
15.24	0.24694
15.26	0.23473
15.28	0.24153
15.3	0.2412
15.32	0.24936
15.34	0.24231
15.36	0.21648
15.38	0.22797
15.4	0.23786
15.42	0.23436
15.44	0.22969
15.46	0.20915
15.48	0.2081
15.5	0.22052
15.52	0.22186
15.54	0.20273
15.56	0.1825
15.58	0.19653
15.6	0.20623
15.62	0.20206
15.64	0.18205
15.66	0.19005
15.68	0.20358
15.7	0.20588
15.72	0.18555
15.74	0.20167
15.76	0.1904
15.78	0.19103
15.8	0.17927
15.82	0.16373
15.84	0.14457
15.86	0.12562
15.88	0.14301
15.9	0.16807
15.92	0.15798
15.94	0.14793
15.96	0.1407
15.98	0.14794
16.02	0.15012
16.04	0.1267
16.06	0.14328
16.08	0.15126
16.1	0.13823
16.12	0.10806
16.14	0.09777
16.16	0.08826
16.18	0.05917
16.2	0.07418
16.22	0.06365
16.24	0.09089
16.26	0.10604
16.28	0.12648
16.3	0.17271
16.32	0.18999
16.34	0.17388
16.36	0.17124
16.38	0.16061
16.4	0.1761
16.42	0.20721
16.44	0.18212
16.46	0.19382
16.48	0.19202
16.5	0.18538
16.52	0.18758
16.54	0.18635
16.56	0.18223
16.58	0.17476
16.6	0.14835
16.62	0.12759
16.64	0.15592
16.66	0.18075
16.68	0.2062
16.7	0.21651
16.72	0.2191
16.74	0.2134
16.76	0.24421
16.78	0.27056
16.8	0.34345
16.82	0.39736
16.84	0.42918
16.86	0.52679
16.88	0.57666
16.9	0.62957
16.92	0.67875
16.94	0.73124
16.96	0.75771
16.98	0.77247
17.02	0.783
17.04	0.83108
17.06	0.84956
17.08	0.84414
17.1	0.83222
17.12	0.81673
17.14	0.79476
17.16	0.72928
17.18	0.68719
17.2	0.66607
17.22	0.62626
17.24	0.54901
17.26	0.50337
17.28	0.44176
17.3	0.36628
17.32	0.35205
17.34	0.31863
17.36	0.30482
17.38	0.27016
17.4	0.2759
17.42	0.26376
17.44	0.27365
17.46	0.24095
17.48	0.22263
17.5	0.22701
17.52	0.21928
17.54	0.20688
17.56	0.19149
17.58	0.195
17.6	0.19388
17.62	0.16306
17.64	0.14057
17.66	0.15592
17.68	0.15004
17.7	0.155
17.72	0.15336
17.74	0.13232
17.76	0.13866
17.78	0.10898
17.8	0.09125
17.82	0.08358
17.84	0.08557
17.86	0.06027
17.88	0.04916
17.9	0.06764
17.92	0.0813
17.94	0.09628
17.96	0.09711
17.98	0.10459
18.02	0.10893
18.04	0.14148
18.06	0.13212
18.08	0.14109
18.1	0.14155
18.12	0.12291
18.14	0.11109
18.16	0.10061
18.18	0.09171
18.2	0.08385
18.22	0.07398
18.24	0.05164
18.26	0.04199
18.28	0.03145
18.3	0.05031
18.32	0.06488
18.34	0.03974
18.36	0.021
18.38	0.02034
18.4	0.03745
18.42	0.05548
18.44	0.09683
18.46	0.08066
18.48	0.11131
18.5	0.1225
18.52	0.14295
18.54	0.15906
18.56	0.1726
18.58	0.1655
18.6	0.15171
18.62	0.14129
18.64	0.10545
18.66	0.12853
18.68	0.11571
18.7	0.08358
18.72	0.05267
18.74	0.03137
18.76	0.0276
18.78	0.05908
18.8	0.04462
18.82	0.03489
18.84	0.02762
18.86	0.02809
18.88	0.05281
18.9	0.04753
18.92	0.07729
18.94	0.08754
18.96	0.09221
18.98	0.0937
19.02	0.10245
19.04	0.12238
19.06	0.09678
19.08	0.10412
19.1	0.08872
19.12	0.10245
19.14	0.1651
19.16	0.17038
19.18	0.16445
19.2	0.17621
19.22	0.15608
19.24	0.16919
19.26	0.17504
19.28	0.20281
19.3	0.2204
19.32	0.21684
19.34	0.23776
19.36	0.25389
19.38	0.2307
19.4	0.21596
19.42	0.20866
19.44	0.20973
19.46	0.20259
19.48	0.21716
19.5	0.21537
19.52	0.22309
19.54	0.19238
19.56	0.17088
19.58	0.15939
19.6	0.17211
19.62	0.16227
19.64	0.16396
19.66	0.14961
19.68	0.15544
19.7	0.16017
19.72	0.16272
19.74	0.15877
19.76	0.13768
19.78	0.12312
19.8	0.14316
19.82	0.17641
19.84	0.17954
19.86	0.19129
19.88	0.20339
19.9	0.21799
19.92	0.20839
19.94	0.22469
19.96	0.24923
19.98	0.21648
20.02	0.18631
20.04	0.17267
20.06	0.15796
20.08	0.15299
20.1	0.1351
20.12	0.11384
20.14	0.081
20.16	0.06964
20.18	0.05122
20.2	0.04258
20.22	0.03429
20.24	0.02613
20.26	0.0172
20.28	0.03589
20.3	0.03944
20.32	0.07243
20.34	0.05067
20.36	0.06459
20.38	0.03655
20.4	0.02278
20.42	0.01715
20.44	0.02466
20.46	0.01984
20.48	0.04848
20.5	0
20.52	0.01378
20.54	0.000251174
20.56	0.03287
20.58	0.02712
20.6	0.04567
20.62	0.05377
20.64	0.05053
20.66	0.04469
20.68	0.00666
20.7	0.01225
20.72	0.03125
20.74	0.021
20.76	0.03917
20.78	0.06703
20.8	0.08586
20.82	0.06482
20.84	0.05841
20.86	0.07221
20.88	0.0645
20.9	0.05005
20.92	0.08211
20.94	0.09576
20.96	0.13585
20.98	0.1759
21.02	0.17637
21.04	0.16068
21.06	0.12455
21.08	0.0946
21.1	0.06286
21.12	0.08302
21.14	0.0872
21.16	0.08441
21.18	0.058
21.2	0.06181
21.22	0.0259
21.24	0.02254
21.26	0.05079
21.28	0.05849
21.3	0.07604
21.32	0.09042
21.34	0.11268
21.36	0.13371
21.38	0.14198
21.4	0.15874
21.42	0.15963
21.44	0.1467
21.46	0.13248
21.48	0.1529
21.5	0.13333
21.52	0.09736
21.54	0.08828
21.56	0.07665
21.58	0.06462
21.6	0.11681
21.62	0.11239
21.64	0.14085
21.66	0.18772
21.68	0.20229
21.7	0.21934
21.72	0.19909
21.74	0.20007
21.76	0.19083
21.78	0.20205
21.8	0.22805
21.82	0.25958
21.84	0.24488
21.86	0.26606
21.88	0.29068
21.9	0.29627
21.92	0.25624
21.94	0.2912
21.96	0.30158
21.98	0.28046
22.02	0.26783
22.04	0.23101
22.06	0.24663
22.08	0.25101
22.1	0.21651
22.12	0.1555
22.14	0.11247
22.16	0.07669
22.18	0.05541
22.2	0.063
22.22	0.071
22.24	0.04888
22.26	0.06124
22.28	0.08985
22.3	0.11789
22.32	0.1065
22.34	0.10588
22.36	0.10819
22.38	0.12328
22.4	0.12649
22.42	0.14583
22.44	0.16882
22.46	0.18774
22.48	0.17371
22.5	0.17575
22.52	0.16406
22.54	0.16572
22.56	0.13746
22.58	0.15614
22.6	0.1609
22.62	0.15884
22.64	0.15116
22.66	0.15518
22.68	0.14165
22.7	0.11622
22.72	0.0947
22.74	0.0784
22.76	0.02849
22.78	0.05462
22.8	0.04881
22.82	0.05967
22.84	0.09359
22.86	0.10823
22.88	0.12679
22.9	0.13888
22.92	0.16373
22.94	0.14397
22.96	0.13723
22.98	0.15983
23.02	0.17175
23.04	0.18528
23.06	0.17679
23.08	0.15893
23.1	0.16639
23.12	0.14407
23.14	0.13524
23.16	0.10115
23.18	0.13098
23.2	0.14426
23.22	0.14876
23.24	0.16106
23.26	0.18192
23.28	0.16951
23.3	0.14673
23.32	0.13628
23.34	0.10253
23.36	0.05503
23.38	0.07058
23.4	0.08339
23.42	0.08403
23.44	0.05764
23.46	0.08822
23.48	0.08242
23.5	0.08862
23.52	0.09687
23.54	0.10426
23.56	0.09777
23.58	0.13665
23.6	0.10757
23.62	0.1033
23.64	0.13147
23.66	0.15744
23.68	0.15737
23.7	0.13873
23.72	0.1561
23.74	0.14126
23.76	0.17976
23.78	0.18677
23.8	0.17632
23.82	0.15787
23.84	0.19557
23.86	0.22745
23.88	0.21163
23.9	0.25269
23.92	0.26571
23.94	0.29782
23.96	0.31387
23.98	0.3219
24.02	0.30543
24.04	0.34885
24.06	0.37877
24.08	0.39957
24.1	0.41533
24.12	0.39999
24.14	0.40623
24.16	0.37856
24.18	0.37193
24.2	0.36238
24.22	0.37857
24.24	0.38592
24.26	0.42313
24.28	0.42533
24.3	0.45053
24.32	0.461
24.34	0.44634
24.36	0.47428
24.38	0.41779
24.4	0.44388
24.42	0.49897
24.44	0.57072
24.46	0.59388
24.48	0.62783
24.5	0.63955
24.52	0.63811
24.54	0.65946
24.56	0.63162
24.58	0.6228
24.6	0.62069
24.62	0.58989
24.64	0.57364
24.66	0.55162
24.68	0.48635
24.7	0.43882
24.72	0.38307
24.74	0.34037
24.76	0.31875
24.78	0.2982
24.8	0.33095
24.82	0.34026
24.84	0.35102
24.86	0.33477
24.88	0.31741
24.9	0.30888
24.92	0.29141
24.94	0.25734
24.96	0.22289
24.98	0.22105
25.02	0.20762
25.04	0.18927
25.06	0.17886
25.08	0.1726
25.1	0.17438
25.12	0.20407
25.14	0.20663
25.16	0.20713
25.18	0.20494
25.2	0.22137
25.22	0.24969
25.24	0.29101
25.26	0.307
25.28	0.2858
25.3	0.28928
25.32	0.29268
25.34	0.2761
25.36	0.26982
25.38	0.25789
25.4	0.22339
25.42	0.20609
25.44	0.15333
25.46	0.14477
25.48	0.16231
25.5	0.13315
25.52	0.0813
25.54	0.05946
25.56	0.05772
25.58	0.04954
25.6	0.06817
25.62	0.09823
25.64	0.08073
25.66	0.09405
25.68	0.08852
25.7	0.1209
25.72	0.10505
25.74	0.11032
25.76	0.11479
25.78	0.08643
25.8	0.08734
25.82	0.0964
25.84	0.08155
25.86	0.12083
25.88	0.1378
25.9	0.14756
25.92	0.13043
25.94	0.15557
25.96	0.15808
25.98	0.15446
26.02	0.17468
26.04	0.16768
26.06	0.15542
26.08	0.17294
26.1	0.14559
26.12	0.16625
26.14	0.12626
26.16	0.14814
26.18	0.11028
26.2	0.0615
26.22	0.05993
26.24	0.0566
26.26	0.08334
26.28	0.09236
26.3	0.11789
26.32	0.09939
26.34	0.07382
26.36	0.09669
26.38	0.11238
26.4	0.15769
26.42	0.18509
26.44	0.19785
26.46	0.2143
26.48	0.24423
26.5	0.21069
26.52	0.21761
26.54	0.20749
26.56	0.24562
26.58	0.21089
26.6	0.19614
26.62	0.20966
26.64	0.23342
26.66	0.22976
26.68	0.22354
26.7	0.20238
26.72	0.20224
26.74	0.20995
26.76	0.19658
26.78	0.19256
26.8	0.20661
26.82	0.1503
26.84	0.14284
26.86	0.14136
26.88	0.12386
26.9	0.04836
26.92	0.07076
26.94	0.11271
26.96	0.13465
26.98	0.08325
27.02	0.10525
27.04	0.13631
27.06	0.16013
27.08	0.15954
27.1	0.18823
27.12	0.19025
27.14	0.21872
27.16	0.19741
27.18	0.20041
27.2	0.23227
27.22	0.22487
27.24	0.19881
27.26	0.26009
27.28	0.27094
27.3	0.27573
27.32	0.28946
27.34	0.32507
27.36	0.37165
27.38	0.38571
27.4	0.40371
27.42	0.4556
27.44	0.44802
27.46	0.4517
27.48	0.46845
27.5	0.46901
27.52	0.44341
27.54	0.45424
27.56	0.43513
27.58	0.43905
27.6	0.43183
27.62	0.41471
27.64	0.40839
27.66	0.43871
27.68	0.45188
27.7	0.48591
27.72	0.48625
27.74	0.52721
27.76	0.60055
27.78	0.6608
27.8	0.71185
27.82	0.77489
27.84	0.82605
27.86	0.90649
27.88	0.95037
27.9	0.98023
27.92	0.99192
27.94	1
27.96	0.94984
27.98	0.93284
28.02	0.89149
28.04	0.82414
28.06	0.7586
28.08	0.70193
28.1	0.60803
28.12	0.50864
28.14	0.40798
28.16	0.39325
28.18	0.34836
28.2	0.3061
28.22	0.28111
28.24	0.29058
28.26	0.31757
28.28	0.33479
28.3	0.33869
28.32	0.34259
28.34	0.32982
28.36	0.31525
28.38	0.2924
28.4	0.31724
28.42	0.32615
28.44	0.32616
28.46	0.34359
28.48	0.34125
28.5	0.33755
28.52	0.33915
28.54	0.37605
28.56	0.43212
28.58	0.44218
28.6	0.48046
28.62	0.51724
28.64	0.53286
28.66	0.56931
28.68	0.54625
28.7	0.54574
28.72	0.5248
28.74	0.47789
28.76	0.41539
28.78	0.37691
28.8	0.3391
28.82	0.26936
28.84	0.24337
28.86	0.1936
28.88	0.12758
28.9	0.08459
28.92	0.07405
28.94	0.11292
28.96	0.07625
28.98	0.05013
29.02	0.05797
29.04	0.07597
29.06	0.0912
29.08	0.11931
29.1	0.15193
29.12	0.19122
29.14	0.21362
29.16	0.19109
29.18	0.17796
29.2	0.19136
29.22	0.15072
29.24	0.13522
29.26	0.1551
29.28	0.11038
29.3	0.09513
29.32	0.10197
29.34	0.1165
29.36	0.11426
29.38	0.06445
29.4	0.06168
29.42	0.07358
29.44	0.1079
29.46	0.10718
29.48	0.11735
29.5	0.11888
29.52	0.11094
29.54	0.12708
29.56	0.11043
29.58	0.11863
29.6	0.1223
29.62	0.10564
29.64	0.08676
29.66	0.10087
29.68	0.08746
29.7	0.1273
29.72	0.13851
29.74	0.11015
29.76	0.05627
29.78	0.00896
29.8	0.0179
29.82	0.02152
29.84	0.0532
29.86	0.05444
29.88	0.05852
29.9	0.05461
29.92	0.09004
29.94	0.10326
29.96	0.12832
29.98	0.12629
30.02	0.09812
30.04	0.08143
30.06	0.06566
30.08	0.08439
30.1	0.08979
30.12	0.11298
30.14	0.10683
30.16	0.06233
30.18	0.07363
30.2	0.10462
30.22	0.15211
30.24	0.16464
30.26	0.16221
30.28	0.14251
30.3	0.14241
30.32	0.15587
30.34	0.15046
30.36	0.1384
30.38	0.14386
30.4	0.08583
30.42	0.1074
30.44	0.08262
30.46	0.09693
30.48	0.07229
30.5	0.07574
30.52	0.08029
30.54	0.096
30.56	0.0805
30.58	0.09945
30.6	0.09739
30.62	0.09898
30.64	0.1001
30.66	0.09757
30.68	0.09506
30.7	0.10777
30.72	0.11116
30.74	0.12622
30.76	0.15811
30.78	0.15901
30.8	0.15176
30.82	0.1903
30.84	0.1472
30.86	0.16314
30.88	0.14805
30.9	0.14656
30.92	0.14106
30.94	0.13794
30.96	0.12347
30.98	0.14916
31.02	0.15238
31.04	0.17488
31.06	0.16726
31.08	0.17966
31.1	0.1643
31.12	0.15165
31.14	0.14443
31.16	0.14275
31.18	0.1367
31.2	0.09108
31.22	0.07696
31.24	0.07757
31.26	0.05388
31.28	0.04058
31.3	0.02694
31.32	0.01577
31.34	0.04961
31.36	0.05953
31.38	0.06171
31.4	0.10176
31.42	0.10476
31.44	0.1654
31.46	0.19706
31.48	0.24187
31.5	0.27067
31.52	0.30968
31.54	0.35186
31.56	0.39009
31.58	0.42494
31.6	0.44806
31.62	0.5063
31.64	0.54336
31.66	0.56408
31.68	0.59523
31.7	0.64807
31.72	0.71856
31.74	0.7585
31.76	0.74725
31.78	0.73809
31.8	0.74707
31.82	0.71318
31.84	0.7051
31.86	0.63714
31.88	0.54761
31.9	0.4857
31.92	0.42884
31.94	0.3704
31.96	0.30228
31.98	0.24514
32.02	0.22938
32.04	0.21987
32.06	0.23232
32.08	0.23204
32.1	0.25202
32.12	0.2351
32.14	0.22742
32.16	0.21711
32.18	0.2242
32.2	0.23149
32.22	0.22439
32.24	0.1999
32.26	0.18744
32.28	0.15839
32.3	0.12133
32.32	0.13611
32.34	0.11349
32.36	0.08414
32.38	0.06787
32.4	0.07742
32.42	0.09545
32.44	0.09836
32.46	0.10944
32.48	0.09045
32.5	0.08885
32.52	0.05673
32.54	0.06311
32.56	0.10082
32.58	0.14666
32.6	0.16451
32.62	0.16965
32.64	0.20062
32.66	0.25828
32.68	0.2713
32.7	0.31127
32.72	0.36025
32.74	0.3688
32.76	0.36689
32.78	0.3618
32.8	0.35112
32.82	0.3364
32.84	0.3216
32.86	0.31172
32.88	0.29908
32.9	0.28501
32.92	0.24535
32.94	0.22634
32.96	0.21845
32.98	0.18394
33.02	0.15285
33.04	0.12266
33.06	0.13314
33.08	0.16278
33.1	0.13406
33.12	0.16379
33.14	0.15437
33.16	0.12271
33.18	0.06851
33.2	0.02117
33.22	0.01806
33.24	0.01711
33.26	0.03765
33.28	0.04525
33.3	0.05224
33.32	0.05719
33.34	0.05552
33.36	0.04599
33.38	0.04121
33.4	0.03465
33.42	0.05017
33.44	0.05885
33.46	0.06634
33.48	0.0494
33.5	0.02026
33.52	0.0399
33.54	0.03226
33.56	0.03215
33.58	0.03553
33.6	0.03082
33.62	0.04609
33.64	0.07547
33.66	0.11326
33.68	0.10434
33.7	0.08265
33.72	0.06252
33.74	0.07898
33.76	0.08035
33.78	0.09727
33.8	0.07343
33.82	0.06715
33.84	0.04238
33.86	0.02823
33.88	0.04559
33.9	0.04809
33.92	0.07973
33.94	0.08683
33.96	0.10001
33.98	0.11251
34.02	0.10566
34.04	0.1056
34.06	0.11038
34.08	0.11047
34.1	0.10761
34.12	0.1154
34.14	0.14105
34.16	0.19176
34.18	0.21286
34.2	0.21167
34.22	0.20686
34.24	0.22088
34.26	0.2112
34.28	0.20914
34.3	0.21319
34.32	0.17057
34.34	0.16225
34.36	0.15854
34.38	0.14615
34.4	0.14881
34.42	0.14151
34.44	0.13404
34.46	0.12713
34.48	0.16766
34.5	0.19658
34.52	0.23087
34.54	0.27371
34.56	0.33109
34.58	0.38033
34.6	0.40877
34.62	0.43799
34.64	0.45675
34.66	0.45974
34.68	0.48734
34.7	0.5262
34.72	0.56494
34.74	0.58093
34.76	0.6153
34.78	0.62728
34.8	0.66676
34.82	0.65421
34.84	0.65058
34.86	0.63998
34.88	0.64783
34.9	0.60391
34.92	0.58745
34.94	0.57585
34.96	0.57388
34.98	0.55725
35.02	0.51867
35.04	0.49147
35.06	0.4749
35.08	0.45211
35.1	0.4554
35.12	0.43278
35.14	0.42052
35.16	0.3843
35.18	0.37499
35.2	0.3471
35.22	0.32566
35.24	0.27689
35.26	0.26463
35.28	0.22133
35.3	0.19828
35.32	0.14636
35.34	0.15438
35.36	0.1725
35.38	0.19292
35.4	0.18976
35.42	0.1953
35.44	0.20373
35.46	0.19961
35.48	0.20209
35.5	0.20848
35.52	0.19439
35.54	0.19234
35.56	0.20521
35.58	0.19066
35.6	0.15904
35.62	0.15128
35.64	0.11384
35.66	0.0953
35.68	0.07744
35.7	0.09096
35.72	0.09169
35.74	0.11238
35.76	0.13462
35.78	0.15469
35.8	0.14925
35.82	0.17377
35.84	0.19933
35.86	0.22096
35.88	0.23566
35.9	0.24876
35.92	0.26114
35.94	0.25492
35.96	0.28817
35.98	0.25784
36.02	0.24306
36.04	0.24092
36.06	0.21978
36.08	0.22642
36.1	0.20451
36.12	0.1891
36.14	0.17573
36.16	0.17752
36.18	0.20922
36.2	0.19623
36.22	0.20633
36.24	0.26123
36.26	0.27919
36.28	0.27271
36.3	0.28639
36.32	0.3042
36.34	0.30978
36.36	0.32989
36.38	0.35874
36.4	0.3427
36.42	0.34039
36.44	0.3435
36.46	0.29744
36.48	0.26895
36.5	0.20174
36.52	0.17236
36.54	0.13787
36.56	0.11188
36.58	0.08461
36.6	0.04352
36.62	0.05131
36.64	0.07662
36.66	0.03851
36.68	0.06964
36.7	0.08891
36.72	0.11695
36.74	0.14853
36.76	0.1986
36.78	0.19522
36.8	0.19983
36.82	0.18593
36.84	0.21337
36.86	0.21162
36.88	0.22167
36.9	0.18687
36.92	0.19601
36.94	0.17342
36.96	0.16418
36.98	0.14935
37.02	0.14338
37.04	0.13579
37.06	0.14535
37.08	0.13134
37.1	0.15754
37.12	0.15046
37.14	0.15719
37.16	0.16865
37.18	0.17604
37.2	0.15769
37.22	0.15769
37.24	0.16462
37.26	0.1956
37.28	0.18384
37.3	0.16975
37.32	0.17422
37.34	0.17961
37.36	0.17588
37.38	0.15551
37.4	0.16638
37.42	0.1559
37.44	0.15044
37.46	0.16191
37.48	0.16969
37.5	0.178
37.52	0.16664
37.54	0.17004
37.56	0.1763
37.58	0.17979
37.6	0.16287
37.62	0.16308
37.64	0.16861
37.66	0.17093
37.68	0.13181
37.7	0.12745
37.72	0.13072
37.74	0.11799
37.76	0.13439
37.78	0.1235
37.8	0.17421
37.82	0.16912
37.84	0.17995
37.86	0.19535
37.88	0.2144
37.9	0.22719
37.92	0.21728
37.94	0.22702
37.96	0.21264
37.98	0.20068
38.02	0.16516
38.04	0.14968
38.06	0.15113
38.08	0.13966
38.1	0.10442
38.12	0.09913
38.14	0.10177
38.16	0.08771
38.18	0.07213
38.2	0.07607
38.22	0.08641
38.24	0.08252
38.26	0.0899
38.28	0.11626
38.3	0.11426
38.32	0.12442
38.34	0.13801
38.36	0.12633
38.38	0.09837
38.4	0.09376
38.42	0.09178
38.44	0.11016
38.46	0.12794
38.48	0.1595
38.5	0.16682
38.52	0.16096
38.54	0.19468
38.56	0.18547
38.58	0.22196
38.6	0.24345
38.62	0.23983
38.64	0.25869
38.66	0.26882
38.68	0.27547
38.7	0.26179
38.72	0.28023
38.74	0.2522
38.76	0.23102
38.78	0.21889
38.8	0.24494
38.82	0.26274
38.84	0.26174
38.86	0.25714
38.88	0.26913
38.9	0.25714
38.92	0.2658
38.94	0.28831
38.96	0.28717
38.98	0.30252
39.02	0.2751
39.04	0.25386
39.06	0.24867
39.08	0.26131
39.1	0.24462
39.12	0.23881
39.14	0.24933
39.16	0.2385
39.18	0.26137
39.2	0.28914
39.22	0.29619
39.24	0.3199
39.26	0.30189
39.28	0.30136
39.3	0.28094
39.32	0.26511
39.34	0.25335
39.36	0.25488
39.38	0.25763
39.4	0.24253
39.42	0.22671
39.44	0.23396
39.46	0.243
39.48	0.24207
39.5	0.22332
39.52	0.24258
39.54	0.23976
39.56	0.22939
39.58	0.2347
39.6	0.231
39.62	0.21412
39.64	0.21707
39.66	0.20775
39.68	0.20154
39.7	0.19106
39.72	0.18644
39.74	0.21559
39.76	0.2146
39.78	0.20743
39.8	0.19517
39.82	0.17641
39.84	0.19244
39.86	0.16472
39.88	0.13967
39.9	0.13333
39.92	0.13656
39.94	0.11926
39.96	0.12883
39.98	0.12474
40.02	0.11473
40.04	0.13563
40.06	0.14126
40.08	0.17329
40.1	0.1747
40.12	0.19668
40.14	0.19622
40.16	0.19529
40.18	0.16251
40.2	0.17674
40.22	0.1524
40.24	0.13624
40.26	0.13935
40.28	0.11904
40.3	0.09523
40.32	0.08558
40.34	0.09018
40.36	0.10156
40.38	0.10259
40.4	0.12513
40.42	0.13729
40.44	0.16853
40.46	0.18534
40.48	0.20196
40.5	0.18724
40.52	0.18633
40.54	0.18172
40.56	0.18745
40.58	0.18794
40.6	0.18802
40.62	0.16524
40.64	0.15477
40.66	0.14252
40.68	0.12734
40.7	0.08025
40.72	0.08505
40.74	0.082
40.76	0.08565
40.78	0.07225
40.8	0.10069
40.82	0.10252
40.84	0.10726
40.86	0.11265
40.88	0.10194
40.9	0.08592
40.92	0.10844
40.94	0.13415
40.96	0.13917
40.98	0.14449
41.02	0.1476
41.04	0.15537
41.06	0.14353
41.08	0.14452
41.1	0.13543
41.12	0.11686
41.14	0.16043
41.16	0.15143
41.18	0.12402
41.2	0.12762
41.22	0.15893
41.24	0.13967
41.26	0.11052
41.28	0.11534
41.3	0.11692
41.32	0.12089
41.34	0.12448
41.36	0.12223
41.38	0.09062
41.4	0.09799
41.42	0.08132
41.44	0.05473
41.46	0.02588
41.48	0.01936
41.5	0.0334
41.52	0.0459
41.54	0.07125
41.56	0.04797
41.58	0.02053
41.6	0.0758
41.62	0.10302
41.64	0.11609
41.66	0.13569
41.68	0.16941
41.7	0.16043
41.72	0.16188
41.74	0.15505
41.76	0.1616
41.78	0.14352
41.8	0.17179
41.82	0.15304
41.84	0.14037
41.86	0.13148
41.88	0.1416
41.9	0.16028
41.92	0.16015
41.94	0.1516
41.96	0.14522
41.98	0.15968
42.02	0.20131
42.04	0.23121
42.06	0.25481
42.08	0.27425
42.1	0.28771
42.12	0.28307
42.14	0.29267
42.16	0.32279
42.18	0.35677
42.2	0.36201
42.22	0.38492
42.24	0.38647
42.26	0.37605
42.28	0.36923
42.3	0.36385
42.32	0.35424
42.34	0.3484
42.36	0.32481
42.38	0.32648
42.4	0.33274
42.42	0.32657
42.44	0.34604
42.46	0.35617
42.48	0.37586
42.5	0.3718
42.52	0.36863
42.54	0.39165
42.56	0.42455
42.58	0.42152
42.6	0.39614
42.62	0.394
42.64	0.37764
42.66	0.34717
42.68	0.33951
42.7	0.29797
42.72	0.2832
42.74	0.25303
42.76	0.21387
42.78	0.19642
42.8	0.17993
42.82	0.18142
42.84	0.18533
42.86	0.17894
42.88	0.17539
42.9	0.14825
42.92	0.1648
42.94	0.17968
42.96	0.17403
42.98	0.18114
43.02	0.16405
43.04	0.17205
43.06	0.16787
43.08	0.15636
43.1	0.15546
43.12	0.14799
43.14	0.13773
43.16	0.12803
43.18	0.12532
43.2	0.12642
43.22	0.13506
43.24	0.14374
43.26	0.11249
43.28	0.10664
43.3	0.09222
43.32	0.07834
43.34	0.07925
43.36	0.06372
43.38	0.05333
43.4	0.03521
43.42	0.02827
43.44	0.04157
43.46	0.04502
43.48	0.04606
43.5	0.0633
43.52	0.07855
43.54	0.08222
43.56	0.08964
43.58	0.09167
43.6	0.11059
43.62	0.12121
43.64	0.12828
43.66	0.12618
43.68	0.15579
43.7	0.14497
43.72	0.14202
43.74	0.12257
43.76	0.12062
43.78	0.116
43.8	0.1161
43.82	0.13419
43.84	0.13923
43.86	0.13118
43.88	0.12317
43.9	0.12396
43.92	0.11683
43.94	0.10507
43.96	0.08913
43.98	0.10352
44.02	0.1028
44.04	0.1011
44.06	0.102
44.08	0.10893
44.1	0.10917
44.12	0.11014
44.14	0.11692
44.16	0.1183
44.18	0.13533
44.2	0.14037
44.22	0.14049
44.24	0.12059
44.26	0.1152
44.28	0.10992
44.3	0.0964
44.32	0.0984
44.34	0.09849
44.36	0.11307
44.38	0.10926
44.4	0.10208
44.42	0.07774
44.44	0.08244
44.46	0.06716
44.48	0.06337
44.5	0.07457
44.52	0.09802
44.54	0.10657
44.56	0.11118
44.58	0.12556
44.6	0.12656
44.62	0.13861
44.64	0.14832
44.66	0.19081
44.68	0.22892
44.7	0.24723
44.72	0.27443
44.74	0.30842
44.76	0.30931
44.78	0.28793
44.8	0.28057
44.82	0.27065
44.84	0.26445
44.86	0.24405
44.88	0.23335
44.9	0.21231
44.92	0.19085
44.94	0.14433
44.96	0.11145
44.98	0.10426
45.02	0.08824
45.04	0.07302
45.06	0.06929
45.08	0.0797
45.1	0.05632
45.12	0.05702
45.14	0.0545
45.16	0.05577
45.18	0.05163
45.2	0.06347
45.22	0.083
45.24	0.10619
45.26	0.121
45.28	0.13562
45.3	0.1402
45.32	0.14369
45.34	0.14529
45.36	0.11073
45.38	0.13533
45.4	0.14062
45.42	0.13566
45.44	0.15167
45.46	0.18418
45.48	0.20403
45.5	0.19663
45.52	0.20691
45.54	0.19406
45.56	0.20132
45.58	0.21681
45.6	0.23526
45.62	0.25879
45.64	0.26837
45.66	0.27337
45.68	0.28734
45.7	0.28237
45.72	0.27089
45.74	0.26771
45.76	0.28622
45.78	0.32282
45.8	0.32813
45.82	0.3347
45.84	0.36044
45.86	0.379
45.88	0.39567
45.9	0.38782
45.92	0.40131
45.94	0.40295
45.96	0.3993
45.98	0.3883
46.02	0.39254
46.04	0.39265
46.06	0.38795
46.08	0.40655
46.1	0.39647
46.12	0.38199
46.14	0.37708
46.16	0.40437
46.18	0.41812
46.2	0.4062
46.22	0.3948
46.24	0.39411
46.26	0.39121
46.28	0.39975
46.3	0.40233
46.32	0.35029
46.34	0.35671
46.36	0.31574
46.38	0.2979
46.4	0.28596
46.42	0.28654
46.44	0.2936
46.46	0.29729
46.48	0.31771
46.5	0.32757
46.52	0.32109
46.54	0.32316
46.56	0.34006
46.58	0.35066
46.6	0.3658
46.62	0.34949
46.64	0.33562
46.66	0.29182
46.68	0.26775
46.7	0.21213
46.72	0.16449
46.74	0.16661
46.76	0.13535
46.78	0.11507
46.8	0.08843
46.82	0.08876
46.84	0.08856
46.86	0.09704
46.88	0.11302
46.9	0.11213
46.92	0.09442
46.94	0.11195
46.96	0.14312
46.98	0.15996
47.02	0.16565
47.04	0.15744
47.06	0.16653
47.08	0.14268
47.1	0.14563
47.12	0.14104
47.14	0.14877
47.16	0.13636
47.18	0.12571
47.2	0.11033
47.22	0.09114
47.24	0.08664
47.26	0.10133
47.28	0.10809
47.3	0.10588
47.32	0.11552
47.34	0.12036
47.36	0.13434
47.38	0.15086
47.4	0.14642
47.42	0.15463
47.44	0.1698
47.46	0.17144
47.48	0.15831
47.5	0.16423
47.52	0.15857
47.54	0.1379
47.56	0.10815
47.58	0.12581
47.6	0.15366
47.62	0.15812
47.64	0.18566
47.66	0.22672
47.68	0.21555
47.7	0.23387
47.72	0.25013
47.74	0.27188
47.76	0.27166
47.78	0.27393
47.8	0.27012
47.82	0.25832
47.84	0.24533
47.86	0.22452
47.88	0.20642
47.9	0.19114
47.92	0.17035
47.94	0.1503
47.96	0.15522
47.98	0.17235
48.02	0.19711
48.04	0.17446
48.06	0.1726
48.08	0.16413
48.1	0.13176
48.12	0.15712
48.14	0.13993
48.16	0.15777
48.18	0.14199
48.2	0.14685
48.22	0.13215
48.24	0.12821
48.26	0.1166
48.28	0.10535
48.3	0.09267
48.32	0.07412
48.34	0.07962
48.36	0.08733
48.38	0.09217
48.4	0.10952
48.42	0.1277
48.44	0.12405
48.46	0.1338
48.48	0.13417
48.5	0.15079
48.52	0.20281
48.54	0.21404
48.56	0.25647
48.58	0.26489
48.6	0.27226
48.62	0.28221
48.64	0.28819
48.66	0.26089
48.68	0.27551
48.7	0.25193
48.72	0.2447
48.74	0.23549
48.76	0.20008
48.78	0.18379
48.8	0.18762
48.82	0.17159
48.84	0.17489
48.86	0.15792
48.88	0.15458
48.9	0.17934
48.92	0.17931
48.94	0.18322
48.96	0.19664
48.98	0.19708
49	0.20846
49.02	0.22261
49.04	0.22231
49.06	0.21828
49.08	0.21306
49.1	0.16978
49.12	0.13397
49.14	0.11345
49.16	0.1098
49.18	0.11696
49.2	0.11986
49.22	0.10942
49.24	0.11196
49.26	0.09999
49.28	0.112
49.3	0.11212
49.32	0.10172
49.34	0.12197
49.36	0.13381
49.38	0.11219
49.4	0.12516
49.42	0.1241
49.44	0.11962
49.46	0.10475
49.48	0.08419
49.5	0.09109
49.52	0.06948
49.54	0.07504
49.56	0.09362
49.58	0.10983
49.6	0.12368
49.62	0.14316
49.64	0.14976
49.66	0.17711
49.68	0.18749
49.7	0.17884
49.72	0.17892
49.74	0.17376
49.76	0.1539
49.78	0.14216
49.8	0.17732
49.82	0.18851
49.84	0.20361
49.86	0.20649
49.88	0.20801
49.9	0.20693
49.92	0.20181
49.94	0.21594
49.96	0.23527
49.98	0.24714
50.02	0.24979
50.04	0.25384
50.06	0.24238
50.08	0.27322
50.1	0.24511
50.12	0.24584
50.14	0.24007
50.16	0.21674
50.18	0.21119
50.2	0.21708
50.22	0.20923
50.24	0.20117
50.26	0.20427
50.28	0.18365
50.3	0.17154
50.32	0.16296
50.34	0.17435
50.36	0.17198
50.38	0.17141
50.4	0.1619
50.42	0.16605
50.44	0.17472
50.46	0.18667
50.48	0.21104
50.5	0.20927
50.52	0.23068
50.54	0.25474
50.56	0.25492
50.58	0.27162
50.6	0.27414
50.62	0.26453
50.64	0.27758
50.66	0.26167
50.68	0.23139
50.7	0.22091
[truncated: 1,503 more rows]

## Sheet: Fig 3d
	Patterned SnSe2
2 theta	Normalized intensity (a.u)
10	0.15102
10.02	0.13816
10.04	0.12631
10.06	0.11545
10.08	0.10559
10.1	0.09672
10.12	0.07847
10.14	0.0865
10.16	0.07915
10.18	0.08026
10.2	0.07263
10.22	0.07365
10.24	0.07707
10.26	0.07894
10.28	0.08827
10.3	0.08632
10.32	0.07544
10.34	0.07718
10.36	0.06497
10.38	0.05934
10.4	0.05195
10.42	0.06206
10.44	0.07239
10.46	0.08335
10.48	0.09058
10.5	0.0786
10.52	0.06631
10.54	0.06452
10.56	0.05859
10.58	0.0619
10.6	0.04751
10.62	0.05995
10.64	0.06582
10.66	0.07233
10.68	0.07192
10.7	0.0652
10.72	0.07347
10.74	0.07282
10.76	0.06673
10.78	0.07274
10.8	0.06266
10.82	0.06395
10.84	0.06063
10.86	0.06089
10.88	0.06216
10.9	0.05914
10.92	0.05939
10.94	0.04353
10.96	0.03677
10.98	0.04156
11.02	0.0453
11.04	0.04397
11.06	0.04616
11.08	0.04692
11.1	0.05454
11.12	0.057
11.14	0.05625
11.16	0.05966
11.18	0.06217
11.2	0.0649
11.22	0.06401
11.24	0.05105
11.26	0.04391
11.28	0.02637
11.3	0.03466
11.32	0.03503
11.34	0.04295
11.36	0.05388
11.38	0.04794
11.4	0.03829
11.42	0.04182
11.44	0.02784
11.46	0.01853
11.48	0.00214
11.5	0.01773
11.52	0.02064
11.54	0.03017
11.56	0.03939
11.58	0.03671
11.6	0.04018
11.62	0.0495
11.64	0.05307
11.66	0.05507
11.68	0.05388
11.7	0.05808
11.72	0.04989
11.74	0.03496
11.76	0.03994
11.78	0.03907
11.8	0.04408
11.82	0.05713
11.84	0.071
11.86	0.07763
11.88	0.08256
11.9	0.07526
11.92	0.06652
11.94	0.06356
11.96	0.06041
11.98	0.06433
12	0.06022
12.02	0.05767
12.04	0.04678
12.06	0.04379
12.08	0.02942
12.1	0.02968
12.12	0.04869
12.14	0.0576
12.16	0.06831
12.18	0.08549
12.2	0.09166
12.22	0.08777
12.24	0.07741
12.26	0.07363
12.28	0.05788
12.3	0.06654
12.32	0.07665
12.34	0.07257
12.36	0.07818
12.38	0.08887
12.4	0.09456
12.42	0.09392
12.44	0.08033
12.46	0.07635
12.48	0.07348
12.5	0.07986
12.52	0.06912
12.54	0.06642
12.56	0.06804
12.58	0.07263
12.6	0.07507
12.62	0.07708
12.64	0.05623
12.66	0.0572
12.68	0.06197
12.7	0.06227
12.72	0.04369
12.74	0.0597
12.76	0.07299
12.78	0.08994
12.8	0.10446
12.82	0.11019
12.84	0.10097
12.86	0.10584
12.88	0.09189
12.9	0.07924
12.92	0.06326
12.94	0.08158
12.96	0.08305
12.98	0.09406
13.02	0.08523
13.04	0.08927
13.06	0.08762
13.08	0.0908
13.1	0.07868
13.12	0.07864
13.14	0.06631
13.16	0.06612
13.18	0.06181
13.2	0.05254
13.22	0.04407
13.24	0.05301
13.26	0.06044
13.28	0.07135
13.3	0.07526
13.32	0.08402
13.34	0.07399
13.36	0.06608
13.38	0.07042
13.4	0.06387
13.42	0.05503
13.44	0.05363
13.46	0.04687
13.48	0.0453
13.5	0.04192
13.52	0.04267
13.54	0.02877
13.56	0.02279
13.58	0.01998
13.6	0.01838
13.62	0.01737
13.64	0.01173
13.66	0.00311
13.68	0
13.7	0.00363
13.72	0.00622
13.74	0.00779
13.76	0.02346
13.78	0.03748
13.8	0.06407
13.82	0.07821
13.84	0.07747
13.86	0.06433
13.88	0.04947
13.9	0.04052
13.92	0.03324
13.94	0.02229
13.96	0.03681
13.98	0.03998
14.02	0.05753
14.04	0.0671
14.06	0.07707
14.08	0.07714
14.1	0.08398
14.12	0.0854
14.14	0.10672
14.16	0.12341
14.18	0.13278
14.2	0.12218
14.22	0.1263
14.24	0.13237
14.26	0.1556
14.28	0.17015
14.3	0.16946
14.32	0.16471
14.34	0.17588
14.36	0.20687
14.38	0.20908
14.4	0.23192
14.42	0.24742
14.44	0.28665
14.46	0.33265
14.48	0.36408
14.5	0.38236
14.52	0.40068
14.54	0.42654
14.56	0.47289
14.58	0.51277
14.6	0.56286
14.62	0.58216
14.64	0.61212
14.66	0.65684
14.68	0.67745
14.7	0.72993
14.72	0.79436
14.74	0.86563
14.76	0.92593
14.78	0.98127
14.8	1
14.82	0.99489
14.84	0.97233
14.86	0.96199
14.88	0.93727
14.9	0.94042
14.92	0.94352
14.94	0.93826
14.96	0.92085
14.98	0.89662
15.02	0.86601
15.04	0.83122
15.06	0.78315
15.08	0.77062
15.1	0.76192
15.12	0.73772
15.14	0.71061
15.16	0.69158
15.18	0.64467
15.2	0.61374
15.22	0.59368
15.24	0.56926
15.26	0.53803
15.28	0.51274
15.3	0.4884
15.32	0.46419
15.34	0.43548
15.36	0.43065
15.38	0.41646
15.4	0.41926
15.42	0.42646
15.44	0.41895
15.46	0.39978
15.48	0.4087
15.5	0.41131
15.52	0.41723
15.54	0.41465
15.56	0.42726
15.58	0.42563
15.6	0.42498
15.62	0.41975
15.64	0.39256
15.66	0.38494
15.68	0.39015
15.7	0.37649
15.72	0.35837
15.74	0.33582
15.76	0.31168
15.78	0.29868
15.8	0.3059
15.82	0.30699
15.84	0.30974
15.86	0.32748
15.88	0.32738
15.9	0.33551
15.92	0.31475
15.94	0.32214
15.96	0.30745
15.98	0.31709
16.02	0.31454
16.04	0.29323
16.06	0.28043
16.08	0.26875
16.1	0.24724
16.12	0.22232
16.14	0.20241
16.16	0.19573
16.18	0.18934
16.2	0.19696
16.22	0.19558
16.24	0.17342
16.26	0.17623
16.28	0.17142
16.3	0.15681
16.32	0.13957
16.34	0.13051
16.36	0.11665
16.38	0.13064
16.4	0.13201
16.42	0.13337
16.44	0.12967
16.46	0.12689
16.48	0.11873
16.5	0.10738
16.52	0.10316
16.54	0.09404
16.56	0.09143
16.58	0.09706
16.6	0.09045
16.62	0.08617
16.64	0.08034
16.66	0.07532
16.68	0.07933
16.7	0.07283
16.72	0.07385
16.74	0.08857
16.76	0.09332
16.78	0.10649
16.8	0.10202
16.82	0.09396
16.84	0.08855
16.86	0.0846
16.88	0.08075
16.9	0.0622
16.92	0.06134
16.94	0.07281
16.96	0.07006
16.98	0.07925
17.02	0.0709
17.04	0.07359
17.06	0.07292
17.08	0.07728
17.1	0.08271
17.12	0.08112
17.14	0.07986
17.16	0.07485
17.18	0.05621
17.2	0.04221
17.22	0.04247
17.24	0.05031
17.26	0.04443
17.28	0.04968
17.3	0.05185
17.32	0.0712
17.34	0.06622
17.36	0.06889
17.38	0.06291
17.4	0.05945
17.42	0.0685
17.44	0.06622
17.46	0.05524
17.48	0.05775
17.5	0.05858
17.52	0.06617
17.54	0.06749
17.56	0.07236
17.58	0.06894
17.6	0.06498
17.62	0.05964
17.64	0.05205
17.66	0.04895
17.68	0.0514
17.7	0.04712
17.72	0.03526
17.74	0.03727
17.76	0.03518
17.78	0.03639
17.8	0.03845
17.82	0.03393
17.84	0.04026
17.86	0.03886
17.88	0.04746
17.9	0.05979
17.92	0.06479
17.94	0.07113
17.96	0.07852
17.98	0.07003
18.02	0.06746
18.04	0.06239
18.06	0.05114
18.08	0.02947
18.1	0.02884
18.12	0.03325
18.14	0.04239
18.16	0.0497
18.18	0.05407
18.2	0.04975
18.22	0.05853
18.24	0.05665
18.26	0.04765
18.28	0.04352
18.3	0.04731
18.32	0.05586
18.34	0.06115
18.36	0.0579
18.38	0.05385
18.4	0.0502
18.42	0.04216
18.44	0.03854
18.46	0.03822
18.48	0.03828
18.5	0.04117
18.52	0.05125
18.54	0.04608
18.56	0.03411
18.58	0.02592
18.6	0.02298
18.62	0.02612
18.64	0.03211
18.66	0.03023
18.68	0.02808
18.7	0.03143
18.72	0.03224
18.74	0.02875
18.76	0.02367
18.78	0.02767
18.8	0.03348
18.82	0.03807
18.84	0.03491
18.86	0.03461
18.88	0.03028
18.9	0.03179
18.92	0.03612
18.94	0.03423
18.96	0.04101
18.98	0.05422
19.02	0.06158
19.04	0.06322
19.06	0.06439
19.08	0.06644
19.1	0.06307
19.12	0.06394
19.14	0.0645
19.16	0.04359
19.18	0.03335
19.2	0.02741
19.22	0.02752
19.24	0.02747
19.26	0.03126
19.28	0.04032
19.3	0.04655
19.32	0.05377
19.34	0.07033
19.36	0.08411
19.38	0.09349
19.4	0.0945
19.42	0.08563
19.44	0.07222
19.46	0.05643
19.48	0.04701
19.5	0.0258
19.52	0.01567
19.54	0.01908
19.56	0.04299
19.58	0.05564
19.6	0.05343
19.62	0.04571
19.64	0.05415
19.66	0.05582
19.68	0.06175
19.7	0.05349
19.72	0.05662
19.74	0.06853
19.76	0.08143
19.78	0.06878
19.8	0.06007
19.82	0.04961
19.84	0.05581
19.86	0.05104
19.88	0.05724
19.9	0.0567
19.92	0.06439
19.94	0.07172
19.96	0.07221
19.98	0.05906
20.02	0.06579
20.04	0.06195
20.06	0.06091
20.08	0.0546
20.1	0.04833
20.12	0.04114
20.14	0.04153
20.16	0.03958
20.18	0.04546
20.2	0.03877
20.22	0.04962
20.24	0.05543
20.26	0.05331
20.28	0.06159
20.3	0.06922
20.32	0.07121
20.34	0.07118
20.36	0.06886
20.38	0.07271
20.4	0.06696
20.42	0.06518
20.44	0.06595
20.46	0.05627
20.48	0.05876
20.5	0.05259
20.52	0.04324
20.54	0.03683
20.56	0.04041
20.58	0.03812
20.6	0.03399
20.62	0.03647
20.64	0.04091
20.66	0.03733
20.68	0.02771
20.7	0.02459
20.72	0.04069
20.74	0.04338
20.76	0.05666
20.78	0.06309
20.8	0.07266
20.82	0.06683
20.84	0.07205
20.86	0.0702
20.88	0.05411
20.9	0.05431
20.92	0.06714
20.94	0.07037
20.96	0.07484
20.98	0.0848
21.02	0.08742
21.04	0.07839
21.06	0.08752
21.08	0.08629
21.1	0.082
21.12	0.07672
21.14	0.08278
21.16	0.07317
21.18	0.06857
21.2	0.06304
21.22	0.0572
21.24	0.04424
21.26	0.03744
21.28	0.04248
21.3	0.04525
21.32	0.0525
21.34	0.05564
21.36	0.06332
21.38	0.08114
21.4	0.08739
21.42	0.08341
21.44	0.07993
21.46	0.08785
21.48	0.09061
21.5	0.09322
21.52	0.08787
21.54	0.07761
21.56	0.07979
21.58	0.07857
21.6	0.06644
21.62	0.05228
21.64	0.05405
21.66	0.04658
21.68	0.04972
21.7	0.05184
21.72	0.05726
21.74	0.07184
21.76	0.08201
21.78	0.09627
21.8	0.09456
21.82	0.10654
21.84	0.10151
21.86	0.09843
21.88	0.10782
21.9	0.09539
21.92	0.09143
21.94	0.09176
21.96	0.0854
21.98	0.07773
22.02	0.07372
22.04	0.08409
22.06	0.07866
22.08	0.09208
22.1	0.09689
22.12	0.08335
22.14	0.07944
22.16	0.07256
22.18	0.06813
22.2	0.0594
22.22	0.05862
22.24	0.07556
22.26	0.07968
22.28	0.08425
22.3	0.09129
22.32	0.07774
22.34	0.07625
22.36	0.06419
22.38	0.07087
22.4	0.07053
22.42	0.0731
22.44	0.08347
22.46	0.07779
22.48	0.0794
22.5	0.08292
22.52	0.07438
22.54	0.0673
22.56	0.06444
22.58	0.07175
22.6	0.08025
22.62	0.07973
22.64	0.07859
22.66	0.07758
22.68	0.09091
22.7	0.08445
22.72	0.08278
22.74	0.07889
22.76	0.08706
22.78	0.0849
22.8	0.07254
22.82	0.07129
22.84	0.06915
22.86	0.06888
22.88	0.07706
22.9	0.07904
22.92	0.07868
22.94	0.07456
22.96	0.09222
22.98	0.08598
23.02	0.09761
23.04	0.11463
23.06	0.1231
23.08	0.12536
23.1	0.12355
23.12	0.09723
23.14	0.07252
23.16	0.0535
23.18	0.05863
23.2	0.04975
23.22	0.06107
23.24	0.05666
23.26	0.06997
23.28	0.08189
23.3	0.08912
23.32	0.07226
23.34	0.08111
23.36	0.09118
23.38	0.10421
23.4	0.12052
23.42	0.11308
23.44	0.10378
23.46	0.0954
23.48	0.10052
23.5	0.09044
23.52	0.06364
23.54	0.06256
23.56	0.07182
23.58	0.08533
23.6	0.0885
23.62	0.07671
23.64	0.06656
23.66	0.06053
23.68	0.06431
23.7	0.05119
23.72	0.04303
23.74	0.06088
23.76	0.08635
23.78	0.09198
23.8	0.09584
23.82	0.09963
23.84	0.1048
23.86	0.11197
23.88	0.09893
23.9	0.09516
23.92	0.09379
23.94	0.08031
23.96	0.07062
23.98	0.06124
24.02	0.05686
24.04	0.05648
24.06	0.06766
24.08	0.0654
24.1	0.06238
24.12	0.06204
24.14	0.05596
24.16	0.04427
24.18	0.04512
24.2	0.0641
24.22	0.06904
24.24	0.0938
24.26	0.10294
24.28	0.0968
24.3	0.08421
24.32	0.06411
24.34	0.06335
24.36	0.06346
24.38	0.07162
24.4	0.08033
24.42	0.07869
24.44	0.08754
24.46	0.07492
24.48	0.07485
24.5	0.07736
24.52	0.0857
24.54	0.09058
24.56	0.08706
24.58	0.09579
24.6	0.08084
24.62	0.06138
24.64	0.05058
24.66	0.05777
24.68	0.08008
24.7	0.09868
24.72	0.11393
24.74	0.10639
24.76	0.10719
24.78	0.10346
24.8	0.08802
24.82	0.07218
24.84	0.07139
24.86	0.0842
24.88	0.09233
24.9	0.09678
24.92	0.09267
24.94	0.07983
24.96	0.08447
24.98	0.0728
25.02	0.05826
25.04	0.0586
25.06	0.07354
25.08	0.07116
25.1	0.08067
25.12	0.0811
25.14	0.06839
25.16	0.07981
25.18	0.08642
25.2	0.08526
25.22	0.07322
25.24	0.08333
25.26	0.08418
25.28	0.08075
25.3	0.07874
25.32	0.08034
25.34	0.06756
25.36	0.06518
25.38	0.06772
25.4	0.07281
25.42	0.06375
25.44	0.0713
25.46	0.0667
25.48	0.07941
25.5	0.06912
25.52	0.07895
25.54	0.06124
25.56	0.04699
25.58	0.05378
25.6	0.05661
25.62	0.06183
25.64	0.06011
25.66	0.06364
25.68	0.07548
25.7	0.06304
25.72	0.07015
25.74	0.05454
25.76	0.04776
25.78	0.04336
25.8	0.05988
25.82	0.05944
25.84	0.052
25.86	0.06527
25.88	0.07902
25.9	0.07515
25.92	0.06775
25.94	0.05852
25.96	0.05379
25.98	0.05407
26.02	0.07226
26.04	0.06003
26.06	0.0493
26.08	0.06579
26.1	0.08382
26.12	0.09105
26.14	0.0944
26.16	0.09427
26.18	0.09137
26.2	0.09206
26.22	0.10342
26.24	0.08743
26.26	0.08223
26.28	0.09373
26.3	0.09326
26.32	0.08787
26.34	0.07872
26.36	0.0782
26.38	0.06773
26.4	0.05972
26.42	0.06683
26.44	0.06682
26.46	0.06691
26.48	0.05611
26.5	0.05755
26.52	0.06027
26.54	0.06027
26.56	0.07407
26.58	0.08397
26.6	0.08846
26.62	0.09104
26.64	0.09647
26.66	0.09132
26.68	0.09203
26.7	0.09214
26.72	0.08238
26.74	0.06208
26.76	0.05403
26.78	0.05421
26.8	0.04048
26.82	0.02251
26.84	0.01286
26.86	0.01249
26.88	0.01484
26.9	0.00784
26.92	0.01813
26.94	0.03396
26.96	0.06557
26.98	0.0773
27.02	0.08612
27.04	0.08058
27.06	0.07786
27.08	0.06864
27.1	0.05503
27.12	0.04409
27.14	0.03677
27.16	0.04144
27.18	0.04785
27.2	0.04419
27.22	0.04549
27.24	0.06863
27.26	0.08571
27.28	0.08088
27.3	0.08052
27.32	0.07024
27.34	0.06417
27.36	0.05103
27.38	0.0493
27.4	0.05551
27.42	0.05971
27.44	0.08072
27.46	0.08654
27.48	0.09816
27.5	0.10419
27.52	0.08862
27.54	0.10158
27.56	0.07698
27.58	0.08101
27.6	0.07989
27.62	0.0791
27.64	0.08363
27.66	0.09846
27.68	0.11779
27.7	0.11768
27.72	0.10411
27.74	0.12325
27.76	0.09939
27.78	0.10004
27.8	0.09163
27.82	0.08273
27.84	0.07356
27.86	0.07565
27.88	0.07242
27.9	0.07241
27.92	0.06509
27.94	0.07859
27.96	0.08822
27.98	0.10688
28.02	0.11051
28.04	0.09856
28.06	0.08862
28.08	0.07822
28.1	0.06823
28.12	0.06412
28.14	0.05573
28.16	0.05101
28.18	0.06501
28.2	0.07009
28.22	0.07257
28.24	0.06709
28.26	0.06177
28.28	0.05616
28.3	0.05643
28.32	0.06732
28.34	0.07855
28.36	0.09011
28.38	0.10026
28.4	0.09513
28.42	0.10602
28.44	0.10642
28.46	0.10184
28.48	0.09265
28.5	0.08914
28.52	0.10102
28.54	0.10233
28.56	0.09821
28.58	0.09547
28.6	0.09155
28.62	0.09721
28.64	0.091
28.66	0.09977
28.68	0.10562
28.7	0.10846
28.72	0.11735
28.74	0.10467
28.76	0.09784
28.78	0.10234
28.8	0.10091
28.82	0.09058
28.84	0.08072
28.86	0.08399
28.88	0.08091
28.9	0.08361
28.92	0.0956
28.94	0.08309
28.96	0.09
28.98	0.09397
29.02	0.09504
29.04	0.08254
29.06	0.07141
29.08	0.0747
29.1	0.07749
29.12	0.08716
29.14	0.0943
29.16	0.09568
29.18	0.10922
29.2	0.11083
29.22	0.11095
29.24	0.10195
29.26	0.10366
29.28	0.11313
29.3	0.11103
29.32	0.10064
29.34	0.08465
29.36	0.08102
29.38	0.07645
29.4	0.06693
29.42	0.06438
29.44	0.06429
29.46	0.07681
29.48	0.0876
29.5	0.08807
29.52	0.09345
29.54	0.08994
29.56	0.09396
29.58	0.101
29.6	0.09404
29.62	0.09354
29.64	0.09347
29.66	0.09997
29.68	0.1087
29.7	0.0996
29.72	0.10111
29.74	0.10263
29.76	0.09487
29.78	0.09846
29.8	0.09872
29.82	0.10265
29.84	0.10074
29.86	0.11436
29.88	0.12337
29.9	0.11167
29.92	0.09952
29.94	0.09665
29.96	0.08877
29.98	0.08623
30.02	0.09705
30.04	0.09165
30.06	0.09774
30.08	0.11122
30.1	0.11302
30.12	0.11047
30.14	0.09835
30.16	0.10528
30.18	0.10852
30.2	0.10445
30.22	0.12289
30.24	0.12297
30.26	0.13028
30.28	0.13322
30.3	0.13827
30.32	0.14149
30.34	0.13037
30.36	0.1271
30.38	0.12076
30.4	0.10944
30.42	0.10977
30.44	0.09166
30.46	0.08107
30.48	0.0794
30.5	0.09144
30.52	0.10073
30.54	0.0971
30.56	0.10264
30.58	0.10838
30.6	0.10597
30.62	0.11395
30.64	0.10336
30.66	0.11423
30.68	0.11499
30.7	0.12607
30.72	0.12401
30.74	0.12101
30.76	0.11946
30.78	0.12811
30.8	0.13209
30.82	0.14139
30.84	0.13745
30.86	0.15778
30.88	0.15579
30.9	0.16512
30.92	0.156
30.94	0.16021
30.96	0.15972
30.98	0.17551
31.02	0.18084
31.04	0.17754
31.06	0.16899
31.08	0.18039
31.1	0.18229
31.12	0.18706
31.14	0.18141
31.16	0.18453
31.18	0.19665
31.2	0.22264
31.22	0.23594
31.24	0.23904
31.26	0.2583
31.28	0.29152
31.3	0.31985
31.32	0.32749
31.34	0.34638
31.36	0.36717
31.38	0.375
31.4	0.39873
31.42	0.40532
31.44	0.41325
31.46	0.41906
31.48	0.42495
31.5	0.41418
31.52	0.41027
31.54	0.41808
31.56	0.41076
31.58	0.37861
31.6	0.37433
31.62	0.35307
31.64	0.35316
31.66	0.34118
31.68	0.34425
31.7	0.3307
31.72	0.322
31.74	0.31407
31.76	0.29277
31.78	0.27081
31.8	0.25053
31.82	0.23491
31.84	0.2386
31.86	0.22491
31.88	0.20292
31.9	0.18328
31.92	0.15923
31.94	0.15215
31.96	0.15343
31.98	0.16628
32.02	0.17089
32.04	0.16644
32.06	0.15283
32.08	0.13468
32.1	0.12209
32.12	0.11906
32.14	0.12594
32.16	0.13319
32.18	0.15877
32.2	0.17236
32.22	0.16479
32.24	0.1573
32.26	0.14703
32.28	0.13269
32.3	0.12479
32.32	0.10691
32.34	0.11683
32.36	0.1034
32.38	0.10188
32.4	0.09865
32.42	0.08755
32.44	0.10737
32.46	0.10879
32.48	0.09648
32.5	0.09589
32.52	0.0969
32.54	0.10395
32.56	0.10695
32.58	0.10475
32.6	0.09617
32.62	0.08506
32.64	0.09235
32.66	0.09014
32.68	0.08382
32.7	0.07848
32.72	0.08424
32.74	0.08917
32.76	0.10001
32.78	0.09596
32.8	0.08359
32.82	0.07408
32.84	0.07794
32.86	0.07622
32.88	0.07902
32.9	0.0729
32.92	0.07615
32.94	0.08419
32.96	0.08887
32.98	0.09428
33.02	0.08356
33.04	0.08227
33.06	0.08417
33.08	0.07818
33.1	0.08053
33.12	0.07161
33.14	0.07104
33.16	0.07536
33.18	0.08678
33.2	0.08618
33.22	0.08216
33.24	0.08257
33.26	0.08985
33.28	0.09167
33.3	0.08583
33.32	0.0754
33.34	0.06205
33.36	0.06299
33.38	0.06898
33.4	0.06319
33.42	0.06342
33.44	0.07262
33.46	0.08866
33.48	0.1017
33.5	0.1092
33.52	0.10844
33.54	0.10328
33.56	0.09461
33.58	0.08863
33.6	0.07015
33.62	0.06075
33.64	0.05959
33.66	0.06858
33.68	0.08517
33.7	0.09153
33.72	0.09019
33.74	0.09182
33.76	0.07155
33.78	0.07262
33.8	0.05974
33.82	0.05626
33.84	0.07019
33.86	0.09288
33.88	0.09278
33.9	0.08612
33.92	0.0847
33.94	0.09364
33.96	0.08415
33.98	0.0825
34.02	0.08604
34.04	0.08086
34.06	0.078
34.08	0.07969
34.1	0.06849
34.12	0.06714
34.14	0.07288
34.16	0.09163
34.18	0.09711
34.2	0.1002
34.22	0.10648
34.24	0.09704
34.26	0.08812
34.28	0.08952
34.3	0.08134
34.32	0.07649
34.34	0.06931
34.36	0.06455
34.38	0.04941
34.4	0.04802
34.42	0.04925
34.44	0.04723
34.46	0.04602
34.48	0.04899
34.5	0.05654
34.52	0.06486
34.54	0.06934
34.56	0.06524
34.58	0.06307
34.6	0.06903
34.62	0.06084
34.64	0.06165
34.66	0.05187
34.68	0.0612
34.7	0.05455
34.72	0.05666
34.74	0.06559
34.76	0.07031
34.78	0.08196
34.8	0.08163
34.82	0.08457
34.84	0.10424
34.86	0.10409
34.88	0.10122
34.9	0.09614
34.92	0.09652
34.94	0.08738
34.96	0.07795
34.98	0.07362
35.02	0.06727
35.04	0.06395
35.06	0.07565
35.08	0.07515
35.1	0.07649
35.12	0.09108
35.14	0.08879
35.16	0.07909
35.18	0.07357
35.2	0.07765
35.22	0.07423
35.24	0.06546
35.26	0.06905
35.28	0.06584
35.3	0.07511
35.32	0.07772
35.34	0.07766
35.36	0.08007
35.38	0.07352
35.4	0.07713
35.42	0.07258
35.44	0.06821
35.46	0.06242
35.48	0.05811
35.5	0.06479
35.52	0.05824
35.54	0.06753
35.56	0.07899
35.58	0.08221
35.6	0.08943
35.62	0.09235
35.64	0.09289
35.66	0.0822
35.68	0.08028
35.7	0.07945
35.72	0.06662
35.74	0.07314
35.76	0.07477
35.78	0.07216
35.8	0.06968
35.82	0.0639
35.84	0.05987
35.86	0.05778
35.88	0.05864
35.9	0.06148
35.92	0.06877
35.94	0.06963
35.96	0.06881
35.98	0.07454
36.02	0.08492
36.04	0.08388
36.06	0.09702
36.08	0.09651
36.1	0.08356
36.12	0.07872
36.14	0.08144
36.16	0.07298
36.18	0.06625
36.2	0.08
36.22	0.08321
36.24	0.08215
36.26	0.0826
36.28	0.08153
36.3	0.07336
36.32	0.07651
36.34	0.07635
36.36	0.07942
36.38	0.07169
36.4	0.08619
36.42	0.07848
36.44	0.07565
36.46	0.06926
36.48	0.08205
36.5	0.07744
36.52	0.07642
36.54	0.07077
36.56	0.07113
36.58	0.06044
36.6	0.06325
36.62	0.05358
36.64	0.05994
36.66	0.05946
36.68	0.05522
36.7	0.06109
36.72	0.06277
36.74	0.05796
36.76	0.06156
36.78	0.0519
36.8	0.04758
36.82	0.05405
36.84	0.07337
36.86	0.07457
36.88	0.07917
36.9	0.10773
36.92	0.11348
36.94	0.10827
36.96	0.10397
36.98	0.08972
37.02	0.0744
37.04	0.07308
37.06	0.0706
37.08	0.05742
37.1	0.05581
37.12	0.06625
37.14	0.07195
37.16	0.07262
37.18	0.07488
37.2	0.06484
37.22	0.06073
37.24	0.05791
37.26	0.04924
37.28	0.04193
37.3	0.03968
37.32	0.03923
37.34	0.05014
37.36	0.0625
37.38	0.07232
37.4	0.07171
37.42	0.08793
37.44	0.077
37.46	0.07532
37.48	0.07931
37.5	0.07118
37.52	0.07188
37.54	0.07477
37.56	0.08362
37.58	0.07986
37.6	0.08625
37.62	0.08543
37.64	0.07799
37.66	0.0738
37.68	0.07558
37.7	0.06646
37.72	0.06835
37.74	0.06456
37.76	0.06973
37.78	0.06881
37.8	0.074
37.82	0.0751
37.84	0.07582
37.86	0.06713
37.88	0.07197
37.9	0.0694
37.92	0.0629
37.94	0.06238
37.96	0.06177
37.98	0.06236
38.02	0.06432
38.04	0.06357
38.06	0.05885
38.08	0.06248
38.1	0.06905
38.12	0.06658
38.14	0.06907
38.16	0.06201
38.18	0.06121
38.2	0.05333
38.22	0.05501
38.24	0.04642
38.26	0.0448
38.28	0.05372
38.3	0.06365
38.32	0.06872
38.34	0.07828
38.36	0.07314
38.38	0.07885
38.4	0.07024
38.42	0.06913
38.44	0.05647
38.46	0.05022
38.48	0.04593
38.5	0.05614
38.52	0.05717
38.54	0.0602
38.56	0.06274
38.58	0.07086
38.6	0.07348
38.62	0.07836
38.64	0.07731
38.66	0.07687
38.68	0.08305
38.7	0.09084
38.72	0.08416
38.74	0.07774
38.76	0.06807
38.78	0.05995
38.8	0.04636
38.82	0.04719
38.84	0.04216
38.86	0.04308
38.88	0.05451
38.9	0.05663
38.92	0.07927
38.94	0.08566
38.96	0.08596
38.98	0.09288
39.02	0.08189
39.04	0.07595
39.06	0.07014
39.08	0.05427
39.1	0.05382
39.12	0.04695
39.14	0.05693
39.16	0.05457
39.18	0.06158
39.2	0.07448
39.22	0.07715
39.24	0.07663
39.26	0.0914
39.28	0.086
39.3	0.08494
39.32	0.07216
39.34	0.07157
39.36	0.07109
39.38	0.0752
39.4	0.07617
39.42	0.08209
39.44	0.08349
39.46	0.08727
39.48	0.08765
39.5	0.08032
39.52	0.08337
39.54	0.0925
39.56	0.09117
39.58	0.08675
39.6	0.08323
39.62	0.07571
39.64	0.07879
39.66	0.07694
39.68	0.08226
39.7	0.08391
39.72	0.09332
39.74	0.09512
39.76	0.09796
39.78	0.09809
39.8	0.09579
39.82	0.08932
39.84	0.09212
39.86	0.08846
39.88	0.08721
39.9	0.09629
39.92	0.09698
39.94	0.09287
39.96	0.09802
39.98	0.10538
40.02	0.10423
40.04	0.09463
40.06	0.08932
40.08	0.07908
40.1	0.0764
40.12	0.07568
40.14	0.0696
40.16	0.06441
40.18	0.0653
40.2	0.07407
40.22	0.07706
40.24	0.07707
40.26	0.09075
40.28	0.09879
40.3	0.10611
40.32	0.11324
40.34	0.12272
40.36	0.13273
40.38	0.13051
40.4	0.13252
40.42	0.13179
40.44	0.13343
40.46	0.12929
40.48	0.12774
40.5	0.12434
40.52	0.12481
40.54	0.12321
40.56	0.11646
40.58	0.11299
40.6	0.11118
40.62	0.12528
40.64	0.13141
40.66	0.12764
40.68	0.14166
40.7	0.14679
40.72	0.14814
40.74	0.14728
40.76	0.13362
40.78	0.14233
40.8	0.13317
40.82	0.14187
40.84	0.14967
40.86	0.15446
40.88	0.17624
40.9	0.18971
40.92	0.19525
40.94	0.20048
40.96	0.20144
40.98	0.21211
41.02	0.20077
41.04	0.20325
41.06	0.20838
41.08	0.193
41.1	0.19317
41.12	0.19311
41.14	0.18114
41.16	0.19328
41.18	0.19304
41.2	0.18922
41.22	0.17979
41.24	0.17527
41.26	0.16163
41.28	0.14366
41.3	0.14149
41.32	0.13521
41.34	0.12978
41.36	0.14159
41.38	0.13686
41.4	0.13039
41.42	0.1223
41.44	0.11395
41.46	0.11148
41.48	0.1072
41.5	0.1063
41.52	0.10471
41.54	0.10034
41.56	0.10725
41.58	0.11334
41.6	0.11428
41.62	0.1158
41.64	0.11959
41.66	0.11835
41.68	0.11186
41.7	0.10929
41.72	0.09854
41.74	0.08237
41.76	0.08184
41.78	0.07577
41.8	0.08449
41.82	0.09358
41.84	0.09766
41.86	0.09865
41.88	0.09293
41.9	0.08961
41.92	0.08856
41.94	0.08813
41.96	0.08827
41.98	0.08649
42.02	0.09482
42.04	0.1002
42.06	0.0857
42.08	0.07217
42.1	0.0558
42.12	0.05138
42.14	0.05863
42.16	0.06126
42.18	0.07014
42.2	0.08038
42.22	0.096
42.24	0.11026
42.26	0.10989
42.28	0.09917
42.3	0.0964
42.32	0.08143
42.34	0.08308
42.36	0.08573
42.38	0.09402
42.4	0.09995
42.42	0.10377
42.44	0.1089
42.46	0.11369
42.48	0.10545
42.5	0.09912
42.52	0.0831
42.54	0.0856
42.56	0.07855
42.58	0.0757
42.6	0.06886
42.62	0.05911
42.64	0.06151
42.66	0.06611
42.68	0.07304
42.7	0.07381
42.72	0.08425
42.74	0.08949
42.76	0.09232
42.78	0.10266
42.8	0.09833
42.82	0.08912
42.84	0.08197
42.86	0.08587
42.88	0.09276
42.9	0.09174
42.92	0.09313
42.94	0.09399
42.96	0.09439
42.98	0.09639
43.02	0.08968
43.04	0.08391
43.06	0.07728
43.08	0.08298
43.1	0.08198
43.12	0.08164
43.14	0.07924
43.16	0.07912
43.18	0.07834
43.2	0.07876
43.22	0.08079
43.24	0.08622
43.26	0.08161
43.28	0.08987
43.3	0.09882
43.32	0.10518
43.34	0.09933
43.36	0.08659
43.38	0.09348
43.4	0.08635
43.42	0.08421
43.44	0.0765
43.46	0.06876
43.48	0.0703
43.5	0.086
43.52	0.08999
43.54	0.09741
43.56	0.10267
43.58	0.10624
43.6	0.09947
43.62	0.09109
43.64	0.07761
43.66	0.07216
43.68	0.06967
43.7	0.07938
43.72	0.0813
43.74	0.08651
43.76	0.08568
43.78	0.07711
43.8	0.06895
43.82	0.07427
43.84	0.08697
43.86	0.09065
43.88	0.09061
43.9	0.08488
43.92	0.08258
43.94	0.08024
43.96	0.07299
43.98	0.06962
44.02	0.06502
44.04	0.07395
44.06	0.0909
44.08	0.09674
44.1	0.09178
44.12	0.09439
44.14	0.09521
44.16	0.08996
44.18	0.08047
44.2	0.07769
44.22	0.07631
44.24	0.07547
44.26	0.07937
44.28	0.08596
44.3	0.0864
44.32	0.09429
44.34	0.09237
44.36	0.08554
44.38	0.09081
44.4	0.0912
44.42	0.09334
44.44	0.09049
44.46	0.09449
44.48	0.10535
44.5	0.10462
44.52	0.09773
44.54	0.08862
44.56	0.08245
44.58	0.0888
44.6	0.09175
44.62	0.08916
44.64	0.09478
44.66	0.11133
44.68	0.11385
44.7	0.10772
44.72	0.10656
44.74	0.11238
44.76	0.12111
44.78	0.12504
44.8	0.12501
44.82	0.1164
44.84	0.11828
44.86	0.11777
44.88	0.10903
44.9	0.09945
44.92	0.09874
44.94	0.10066
44.96	0.10597
44.98	0.11147
45.02	0.13072
45.04	0.13635
45.06	0.15097
45.08	0.15655
45.1	0.1588
45.12	0.16568
45.14	0.14429
45.16	0.13836
45.18	0.14142
45.2	0.14914
45.22	0.15762
45.24	0.15848
45.26	0.16337
45.28	0.16931
45.3	0.18015
45.32	0.19999
45.34	0.20021
45.36	0.21639
45.38	0.21877
45.4	0.21684
45.42	0.20573
45.44	0.19371
45.46	0.17197
45.48	0.14688
45.5	0.12426
45.52	0.11853
45.54	0.12288
45.56	0.12782
45.58	0.12912
45.6	0.13253
45.62	0.12939
45.64	0.13248
45.66	0.13222
45.68	0.12343
45.7	0.1142
45.72	0.1121
45.74	0.11619
45.76	0.12856
45.78	0.13656
45.8	0.13616
45.82	0.13015
45.84	0.14009
45.86	0.14649
45.88	0.13867
45.9	0.1254
45.92	0.11679
45.94	0.10917
45.96	0.109
45.98	0.10316
46.02	0.08984
46.04	0.07796
46.06	0.09115
46.08	0.08793
46.1	0.07791
46.12	0.08976
46.14	0.09362
46.16	0.09833
46.18	0.10072
46.2	0.10931
46.22	0.11145
46.24	0.11383
46.26	0.12064
46.28	0.1041
46.3	0.09564
46.32	0.09153
46.34	0.08698
46.36	0.08804
46.38	0.09082
46.4	0.1025
46.42	0.1148
46.44	0.12562
46.46	0.12007
46.48	0.12583
46.5	0.11669
46.52	0.11085
46.54	0.10781
46.56	0.09927
46.58	0.095
46.6	0.08959
46.62	0.09214
46.64	0.08581
46.66	0.08052
46.68	0.08486
46.7	0.07256
46.72	0.07745
46.74	0.07756
46.76	0.087
46.78	0.08645
46.8	0.0809
46.82	0.08361
46.84	0.07854
46.86	0.0735
46.88	0.05493
46.9	0.0498
46.92	0.04897
46.94	0.0523
46.96	0.05494
46.98	0.04745
47.02	0.04921
47.04	0.05779
47.06	0.05989
47.08	0.06525
47.1	0.06732
47.12	0.0683
47.14	0.06728
47.16	0.06948
47.18	0.06751
47.2	0.07037
47.22	0.06621
47.24	0.06704
47.26	0.06864
47.28	0.06708
47.3	0.0666
47.32	0.06511
47.34	0.05891
47.36	0.05544
47.38	0.0485
47.4	0.04909
47.42	0.04491
47.44	0.04967
47.46	0.05201
47.48	0.04649
47.5	0.05841
47.52	0.07483
47.54	0.07489
47.56	0.07984
47.58	0.07516
47.6	0.08205
47.62	0.08862
47.64	0.08425
47.66	0.07524
47.68	0.06527
47.7	0.07133
47.72	0.07279
47.74	0.06514
47.76	0.06405
47.78	0.05933
47.8	0.06238
47.82	0.06944
47.84	0.06982
47.86	0.06598
47.88	0.07356
47.9	0.08396
47.92	0.08531
47.94	0.08957
47.96	0.08716
47.98	0.08961
48.02	0.0829
48.04	0.08211
48.06	0.08555
48.08	0.08397
48.1	0.08571
48.12	0.08528
48.14	0.08101
48.16	0.07746
48.18	0.05556
48.2	0.05594
48.22	0.05435
48.24	0.05421
48.26	0.05845
48.28	0.07035
48.3	0.07556
48.32	0.08605
48.34	0.09034
48.36	0.08036
48.38	0.07518
48.4	0.08352
48.42	0.07654
48.44	0.07038
48.46	0.07266
48.48	0.07629
48.5	0.0783
48.52	0.08375
48.54	0.08582
48.56	0.08694
48.58	0.09947
48.6	0.10339
48.62	0.09972
48.64	0.11741
48.66	0.12976
48.68	0.14993
48.7	0.16699
48.72	0.19198
48.74	0.20246
48.76	0.21854
48.78	0.23043
48.8	0.22579
48.82	0.21534
48.84	0.20768
48.86	0.19099
48.88	0.17984
48.9	0.1595
48.92	0.16568
48.94	0.15252
48.96	0.15008
48.98	0.13431
49	0.1257
49.02	0.11638
49.04	0.10202
49.06	0.08685
49.08	0.06815
49.1	0.06911
49.12	0.08014
49.14	0.07609
49.16	0.07618
49.18	0.07026
49.2	0.08062
49.22	0.08723
49.24	0.08745
49.26	0.09128
49.28	0.08566
49.3	0.08715
49.32	0.08384
49.34	0.07806
49.36	0.07327
49.38	0.07415
49.4	0.06862
49.42	0.08268
49.44	0.08867
49.46	0.10523
49.48	0.10437
49.5	0.09414
49.52	0.09538
49.54	0.08953
49.56	0.08874
49.58	0.08293
49.6	0.06376
49.62	0.06664
49.64	0.06197
49.66	0.06378
49.68	0.05103
49.7	0.04368
49.72	0.0468
49.74	0.05401
49.76	0.06172
49.78	0.0626
49.8	0.06213
49.82	0.06683
49.84	0.05952
49.86	0.05752
49.88	0.05123
49.9	0.04931
49.92	0.04118
49.94	0.04565
49.96	0.04469
49.98	0.05683
50.02	0.05663
50.04	0.06126
50.06	0.05878
50.08	0.06886
50.1	0.06637
50.12	0.06207
50.14	0.05885
50.16	0.05967
50.18	0.05772
50.2	0.06532
50.22	0.06991
50.24	0.07862
50.26	0.07736
50.28	0.07962
50.3	0.0753
50.32	0.07032
50.34	0.06422
50.36	0.06342
50.38	0.05438
50.4	0.05997
50.42	0.07051
50.44	0.07214
50.46	0.06681
50.48	0.0692
50.5	0.07145
50.52	0.0731
50.54	0.07232
50.56	0.07713
50.58	0.07941
50.6	0.08531
50.62	0.09016
50.64	0.08529
50.66	0.07593
50.68	0.0679
50.7	0.06388
[truncated: 1,503 more rows]

## Sheet: Fig 3c
	Patterned SnSe
2 theta	Normalized intensity (a.u)
10	0.00309
10.02	0.00292
10.04	0.00344
10.06	0.00687
10.08	0.00378
10.1	0.00275
10.12	0.00412
10.14	0.00326
10.16	0.00447
10.18	0.00344
10.2	0.00464
10.22	0.00429
10.24	0.00155
10.26	0.00361
10.28	0.0067
10.3	0.00876
10.32	0.00447
10.34	0.00361
10.36	0.00532
10.38	0.00378
10.4	0.00464
10.42	0.00447
10.44	0.00618
10.46	0.00395
10.48	0.00532
10.5	0.00498
10.52	0.00618
10.54	0.00601
10.56	0.00653
10.58	0.00601
10.6	0.00498
10.62	0.00412
10.64	0.00687
10.66	0.00481
10.68	0.00223
10.7	0.00275
10.72	0.00378
10.74	0.00515
10.76	0.00498
10.78	0.00464
10.8	0.00309
10.82	0.00532
10.84	0.00395
10.86	0.00532
10.88	0.00378
10.9	0.00309
10.92	0.00309
10.94	0.00601
10.96	0
10.98	0.00447
11.02	0.0055
11.04	0.00481
11.06	0.00532
11.08	0.00532
11.1	0.00584
11.12	0.0055
11.14	0.00361
11.16	0.00515
11.18	0.00687
11.2	0.00361
11.22	0.0055
11.24	0.0079
11.26	0.00618
11.28	0.00412
11.3	0.00481
11.32	0.0055
11.34	0.00412
11.36	0.0024
11.38	0.00326
11.4	0.00618
11.42	0.0055
11.44	0.0079
11.46	0.00464
11.48	0.00687
11.5	0.00842
11.52	0.00532
11.54	0.00395
11.56	0.00429
11.58	0.00636
11.6	0.00653
11.62	0.00515
11.64	0.00464
11.66	0.00653
11.68	0.00292
11.7	0.00344
11.72	0.00653
11.74	0.00618
11.76	0.00876
11.78	0.00618
11.8	0.0079
11.82	0.00636
11.84	0.00601
11.86	0.00824
11.88	0.00481
11.9	0.0067
11.92	0.00429
11.94	0.00498
11.96	0.00739
11.98	0.00464
12	0.00653
12.02	0.0067
12.04	0.00756
12.06	0.00653
12.08	0.00842
12.1	0.00601
12.12	0.00275
12.14	0.00344
12.16	0.00584
12.18	0.00618
12.2	0.00636
12.22	0.00636
12.24	0.00464
12.26	0.00532
12.28	0.00739
12.3	0.00532
12.32	0.00429
12.34	0.00584
12.36	0.00395
12.38	0.00824
12.4	0.00773
12.42	0.00532
12.44	0.00395
12.46	0.00721
12.48	0.00824
12.5	0.00653
12.52	0.00601
12.54	0.0079
12.56	0.00601
12.58	0.00756
12.6	0.00567
12.62	0.00876
12.64	0.00687
12.66	0.00928
12.68	0.0067
12.7	0.00721
12.72	0.00567
12.74	0.00721
12.76	0.00498
12.78	0.00842
12.8	0.00584
12.82	0.00704
12.84	0.00515
12.86	0.00756
12.88	0.00704
12.9	0.00807
12.92	0.00739
12.94	0.00584
12.96	0.00704
12.98	0.00687
13.02	0.00618
13.04	0.00962
13.06	0.0055
13.08	0.00687
13.1	0.00687
13.12	0.00601
13.14	0.00979
13.16	0.00636
13.18	0.00773
13.2	0.00996
13.22	0.00996
13.24	0.00824
13.26	0.0067
13.28	0.00584
13.3	0.00807
13.32	0.00893
13.34	0.0091
13.36	0.00601
13.38	0.00721
13.4	0.0091
13.42	0.00756
13.44	0.00824
13.46	0.00893
13.48	0.00515
13.5	0.00721
13.52	0.0067
13.54	0.0122
13.56	0.00498
13.58	0.00704
13.6	0.00893
13.62	0.0067
13.64	0.01082
13.66	0.00618
13.68	0.00636
13.7	0.01099
13.72	0.00721
13.74	0.00876
13.76	0.00704
13.78	0.0146
13.8	0.00859
13.82	0.01099
13.84	0.01082
13.86	0.0079
13.88	0.00618
13.9	0.0091
13.92	0.00721
13.94	0.00842
13.96	0.00721
13.98	0.00893
14.02	0.00945
14.04	0.00721
14.06	0.00876
14.08	0.0122
14.1	0.00807
14.12	0.00807
14.14	0.01082
14.16	0.01271
14.18	0.00721
14.2	0.00893
14.22	0.01099
14.24	0.01082
14.26	0.01048
14.28	0.00653
14.3	0.01288
14.32	0.00893
14.34	0.0091
14.36	0.01013
14.38	0.01134
14.4	0.01408
14.42	0.01168
14.44	0.00996
14.46	0.01099
14.48	0.00859
14.5	0.00979
14.52	0.00807
14.54	0.01185
14.56	0.01082
14.58	0.01031
14.6	0.00739
14.62	0.01099
14.64	0.01151
14.66	0.01185
14.68	0.01082
14.7	0.00876
14.72	0.01202
14.74	0.0146
14.76	0.01134
14.78	0.0091
14.8	0.00636
14.82	0.00567
14.84	0.01477
14.86	0.01134
14.88	0.01288
14.9	0.00979
14.92	0.00756
14.94	0.01288
14.96	0.01048
14.98	0.01391
15.02	0.01151
15.04	0.01443
15.06	0.00876
15.08	0.01683
15.1	0.00893
15.12	0.01374
15.14	0.01271
15.16	0.01254
15.18	0.01168
15.2	0.01116
15.22	0.01237
15.24	0.01391
15.26	0.01752
15.28	0.01494
15.3	0.01271
15.32	0.01323
15.34	0.01735
15.36	0.02044
15.38	0.01426
15.4	0.01941
15.42	0.01838
15.44	0.02061
15.46	0.02473
15.48	0.02868
15.5	0.03126
15.52	0.03779
15.54	0.04122
15.56	0.03538
15.58	0.03263
15.6	0.03109
15.62	0.02594
15.64	0.02061
15.66	0.01666
15.68	0.0146
15.7	0.01597
15.72	0.01821
15.74	0.01597
15.76	0.01426
15.78	0.01615
15.8	0.01529
15.82	0.01786
15.84	0.01237
15.86	0.01546
15.88	0.0146
15.9	0.01237
15.92	0.01529
15.94	0.01477
15.96	0.01271
15.98	0.01237
16.02	0.01838
16.04	0.01735
16.06	0.01597
16.08	0.01615
16.1	0.01426
16.12	0.01357
16.14	0.01477
16.16	0.01786
16.18	0.01048
16.2	0.01546
16.22	0.01477
16.24	0.01323
16.26	0.01374
16.28	0.01546
16.3	0.01443
16.32	0.01357
16.34	0.01546
16.36	0.01666
16.38	0.01494
16.4	0.01821
16.42	0.01666
16.44	0.01563
16.46	0.01821
16.48	0.01546
16.5	0.01907
16.52	0.01666
16.54	0.01838
16.56	0.01494
16.58	0.01512
16.6	0.01374
16.62	0.0146
16.64	0.01735
16.66	0.01735
16.68	0.01683
16.7	0.01546
16.72	0.01752
16.74	0.01804
16.76	0.02027
16.78	0.01615
16.8	0.01683
16.82	0.01855
16.84	0.01546
16.86	0.017
16.88	0.01855
16.9	0.017
16.92	0.01632
16.94	0.01924
16.96	0.01924
16.98	0.01563
17.02	0.01752
17.04	0.02044
17.06	0.02078
17.08	0.01804
17.1	0.01941
17.12	0.0213
17.14	0.01615
17.16	0.01752
17.18	0.01872
17.2	0.01872
17.22	0.017
17.24	0.0158
17.26	0.01992
17.28	0.017
17.3	0.01597
17.32	0.01821
17.34	0.01872
17.36	0.02044
17.38	0.02078
17.4	0.01992
17.42	0.01924
17.44	0.0158
17.46	0.01821
17.48	0.02044
17.5	0.01838
17.52	0.01941
17.54	0.01735
17.56	0.02027
17.58	0.01786
17.6	0.01992
17.62	0.01889
17.64	0.01889
17.66	0.01889
17.68	0.0134
17.7	0.02336
17.72	0.02061
17.74	0.01958
17.76	0.02027
17.78	0.0213
17.8	0.0225
17.82	0.01907
17.84	0.01838
17.86	0.02302
17.88	0.02095
17.9	0.01992
17.92	0.01838
17.94	0.02439
17.96	0.02439
17.98	0.02456
18.02	0.02113
18.04	0.01958
18.06	0.02456
18.08	0.0158
18.1	0.02422
18.12	0.02233
18.14	0.02061
18.16	0.02095
18.18	0.02302
18.2	0.01683
18.22	0.02027
18.24	0.01975
18.26	0.01907
18.28	0.0201
18.3	0.02044
18.32	0.02439
18.34	0.02302
18.36	0.02233
18.38	0.02353
18.4	0.02508
18.42	0.02422
18.44	0.02216
18.46	0.02302
18.48	0.02284
18.5	0.02353
18.52	0.01855
18.54	0.02319
18.56	0.02302
18.58	0.02353
18.6	0.02576
18.62	0.02714
18.64	0.02353
18.66	0.02061
18.68	0.02405
18.7	0.02164
18.72	0.02611
18.74	0.01992
18.76	0.02542
18.78	0.02113
18.8	0.02525
18.82	0.02216
18.84	0.02456
18.86	0.02181
18.88	0.02216
18.9	0.02886
18.92	0.02542
18.94	0.02594
18.96	0.02679
18.98	0.02594
19.02	0.02697
19.04	0.02422
19.06	0.02731
19.08	0.02731
19.1	0.02731
19.12	0.02267
19.14	0.02473
19.16	0.02491
19.18	0.02491
19.2	0.0225
19.22	0.02748
19.24	0.02731
19.26	0.02491
19.28	0.02868
19.3	0.02216
19.32	0.02405
19.34	0.02508
19.36	0.02456
19.38	0.03023
19.4	0.02387
19.42	0.02594
19.44	0.02783
19.46	0.02971
19.48	0.02748
19.5	0.02714
19.52	0.02628
19.54	0.028
19.56	0.02971
19.58	0.03212
19.6	0.0292
19.62	0.02817
19.64	0.02783
19.66	0.02628
19.68	0.03246
19.7	0.02576
19.72	0.02508
19.74	0.02679
19.76	0.03023
19.78	0.02645
19.8	0.02868
19.82	0.02903
19.84	0.02731
19.86	0.03315
19.88	0.02748
19.9	0.02937
19.92	0.02937
19.94	0.02559
19.96	0.03178
19.98	0.03006
20.02	0.02834
20.04	0.028
20.06	0.02783
20.08	0.028
20.1	0.03075
20.12	0.0304
20.14	0.03126
20.16	0.02954
20.18	0.02783
20.2	0.03367
20.22	0.02989
20.24	0.02903
20.26	0.0316
20.28	0.03126
20.3	0.03693
20.32	0.03023
20.34	0.02783
20.36	0.03143
20.38	0.03195
20.4	0.03315
20.42	0.03401
20.44	0.03057
20.46	0.03315
20.48	0.03229
20.5	0.02989
20.52	0.02868
20.54	0.03195
20.56	0.03109
20.58	0.03349
20.6	0.03281
20.62	0.03298
20.64	0.0316
20.66	0.04019
20.68	0.0383
20.7	0.03246
20.72	0.03435
20.74	0.03315
20.76	0.0304
20.78	0.03985
20.8	0.03315
20.82	0.03178
20.84	0.03281
20.86	0.03624
20.88	0.03332
20.9	0.03195
20.92	0.03212
20.94	0.03607
20.96	0.03126
20.98	0.03298
21.02	0.04002
21.04	0.04105
21.06	0.03727
21.08	0.03298
21.1	0.0371
21.12	0.03452
21.14	0.03452
21.16	0.03487
21.18	0.03641
21.2	0.03573
21.22	0.03727
21.24	0.0359
21.26	0.0383
21.28	0.03332
21.3	0.03847
21.32	0.03933
21.34	0.03607
21.36	0.03418
21.38	0.03521
21.4	0.03057
21.42	0.03246
21.44	0.03452
21.46	0.03847
21.48	0.03796
21.5	0.03487
21.52	0.03762
21.54	0.03813
21.56	0.03916
21.58	0.03315
21.6	0.03933
21.62	0.0359
21.64	0.03968
21.66	0.03899
21.68	0.03487
21.7	0.04002
21.72	0.0371
21.74	0.03504
21.76	0.0371
21.78	0.03813
21.8	0.03435
21.82	0.04002
21.84	0.03452
21.86	0.03401
21.88	0.04294
21.9	0.04071
21.92	0.03744
21.94	0.03916
21.96	0.03744
21.98	0.04054
22.02	0.04002
22.04	0.045
22.06	0.03899
22.08	0.03813
22.1	0.04002
22.12	0.03744
22.14	0.04328
22.16	0.0383
22.18	0.03882
22.2	0.03813
22.22	0.03744
22.24	0.03933
22.26	0.03951
22.28	0.03744
22.3	0.04088
22.32	0.03676
22.34	0.04071
22.36	0.04655
22.38	0.03298
22.4	0.03573
22.42	0.0371
22.44	0.03985
22.46	0.03487
22.48	0.04225
22.5	0.0438
22.52	0.04225
22.54	0.03676
22.56	0.04311
22.58	0.03882
22.6	0.03899
22.62	0.03985
22.64	0.04157
22.66	0.04363
22.68	0.04638
22.7	0.04088
22.72	0.03659
22.74	0.04088
22.76	0.04191
22.78	0.04363
22.8	0.04105
22.82	0.04363
22.84	0.04431
22.86	0.04122
22.88	0.04741
22.9	0.04517
22.92	0.03762
22.94	0.0426
22.96	0.03882
22.98	0.04088
23.02	0.04586
23.04	0.04208
23.06	0.04603
23.08	0.04208
23.1	0.04672
23.12	0.04071
23.14	0.04191
23.16	0.04036
23.18	0.04122
23.2	0.04363
23.22	0.04586
23.24	0.045
23.26	0.04036
23.28	0.03641
23.3	0.04139
23.32	0.0438
23.34	0.04414
23.36	0.03796
23.38	0.03882
23.4	0.04105
23.42	0.04294
23.44	0.04243
23.46	0.03882
23.48	0.04311
23.5	0.04689
23.52	0.04535
23.54	0.0462
23.56	0.04174
23.58	0.0426
23.6	0.04431
23.62	0.04019
23.64	0.0426
23.66	0.04036
23.68	0.04277
23.7	0.04294
23.72	0.03779
23.74	0.04517
23.76	0.0383
23.78	0.04363
23.8	0.04122
23.82	0.04517
23.84	0.04191
23.86	0.04363
23.88	0.04603
23.9	0.0426
23.92	0.04346
23.94	0.04277
23.96	0.03899
23.98	0.04157
24.02	0.04002
24.04	0.04122
24.06	0.04346
24.08	0.04311
24.1	0.04054
24.12	0.04431
24.14	0.04191
24.16	0.04277
24.18	0.03882
24.2	0.04775
24.22	0.04208
24.24	0.04139
24.26	0.0462
24.28	0.04741
24.3	0.04174
24.32	0.04208
24.34	0.05015
24.36	0.03951
24.38	0.04071
24.4	0.04054
24.42	0.045
24.44	0.04139
24.46	0.04706
24.48	0.04758
24.5	0.0438
24.52	0.03779
24.54	0.04208
24.56	0.04363
24.58	0.04105
24.6	0.04208
24.62	0.04466
24.64	0.04346
24.66	0.04071
24.68	0.0462
24.7	0.04122
24.72	0.0426
24.74	0.03573
24.76	0.04346
24.78	0.04603
24.8	0.0438
24.82	0.03847
24.84	0.04225
24.86	0.04569
24.88	0.045
24.9	0.04088
24.92	0.04191
24.94	0.04122
24.96	0.04036
24.98	0.04088
25.02	0.04088
25.04	0.0438
25.06	0.04792
25.08	0.04466
25.1	0.04122
25.12	0.04466
25.14	0.04311
25.16	0.03779
25.18	0.04019
25.2	0.04157
25.22	0.05101
25.24	0.04122
25.26	0.04346
25.28	0.04569
25.3	0.04363
25.32	0.04088
25.34	0.04706
25.36	0.04346
25.38	0.04449
25.4	0.04363
25.42	0.04277
25.44	0.0462
25.46	0.03676
25.48	0.04449
25.5	0.04105
25.52	0.04054
25.54	0.0462
25.56	0.03882
25.58	0.04775
25.6	0.04397
25.62	0.04517
25.64	0.03555
25.66	0.04363
25.68	0.03693
25.7	0.04449
25.72	0.03762
25.74	0.045
25.76	0.04105
25.78	0.04466
25.8	0.0426
25.82	0.04019
25.84	0.04483
25.86	0.04535
25.88	0.04397
25.9	0.04071
25.92	0.04139
25.94	0.03951
25.96	0.04586
25.98	0.04191
26.02	0.04328
26.04	0.04414
26.06	0.04449
26.08	0.04294
26.1	0.04569
26.12	0.03847
26.14	0.04225
26.16	0.04157
26.18	0.04311
26.2	0.03624
26.22	0.03435
26.24	0.04792
26.26	0.04294
26.28	0.04071
26.3	0.03779
26.32	0.04243
26.34	0.04346
26.36	0.0371
26.38	0.04122
26.4	0.04449
26.42	0.04019
26.44	0.04036
26.46	0.04535
26.48	0.04535
26.5	0.03727
26.52	0.04122
26.54	0.03865
26.56	0.04294
26.58	0.03796
26.6	0.04861
26.62	0.04397
26.64	0.04002
26.66	0.03487
26.68	0.04466
26.7	0.03899
26.72	0.03676
26.74	0.0371
26.76	0.04294
26.78	0.04071
26.8	0.0383
26.82	0.04002
26.84	0.04122
26.86	0.04449
26.88	0.04054
26.9	0.04139
26.92	0.03951
26.94	0.04328
26.96	0.03899
26.98	0.04019
27.02	0.04002
27.04	0.04071
27.06	0.03796
27.08	0.04174
27.1	0.03384
27.12	0.03847
27.14	0.04071
27.16	0.04157
27.18	0.03796
27.2	0.03796
27.22	0.04036
27.24	0.04157
27.26	0.04054
27.28	0.03796
27.3	0.03882
27.32	0.04311
27.34	0.04019
27.36	0.04071
27.38	0.03899
27.4	0.04122
27.42	0.03659
27.44	0.04174
27.46	0.03779
27.48	0.03847
27.5	0.0426
27.52	0.04243
27.54	0.03641
27.56	0.03762
27.58	0.03452
27.6	0.04157
27.62	0.04483
27.64	0.04208
27.66	0.03951
27.68	0.0359
27.7	0.0371
27.72	0.04105
27.74	0.03933
27.76	0.04071
27.78	0.03555
27.8	0.04002
27.82	0.04036
27.84	0.03933
27.86	0.03538
27.88	0.03899
27.9	0.03779
27.92	0.04071
27.94	0.03744
27.96	0.03624
27.98	0.03744
28.02	0.03624
28.04	0.03452
28.06	0.03727
28.08	0.03521
28.1	0.0426
28.12	0.03573
28.14	0.04019
28.16	0.03693
28.18	0.03727
28.2	0.04586
28.22	0.04088
28.24	0.0347
28.26	0.04088
28.28	0.03744
28.3	0.03899
28.32	0.04449
28.34	0.03813
28.36	0.04105
28.38	0.03985
28.4	0.04054
28.42	0.0359
28.44	0.03933
28.46	0.04036
28.48	0.04088
28.5	0.03315
28.52	0.04002
28.54	0.03762
28.56	0.03813
28.58	0.03779
28.6	0.0371
28.62	0.0371
28.64	0.03676
28.66	0.03641
28.68	0.03796
28.7	0.03435
28.72	0.03641
28.74	0.03538
28.76	0.03521
28.78	0.03985
28.8	0.03624
28.82	0.03985
28.84	0.03899
28.86	0.03882
28.88	0.03246
28.9	0.03693
28.92	0.03349
28.94	0.04157
28.96	0.03951
28.98	0.03882
29.02	0.04088
29.04	0.03487
29.06	0.04277
29.08	0.04243
29.1	0.04139
29.12	0.03573
29.14	0.03882
29.16	0.03847
29.18	0.04002
29.2	0.04122
29.22	0.03779
29.24	0.04088
29.26	0.04363
29.28	0.04088
29.3	0.04036
29.32	0.03693
29.34	0.04225
29.36	0.04174
29.38	0.04208
29.4	0.03865
29.42	0.04431
29.44	0.04363
29.46	0.04586
29.48	0.03933
29.5	0.04689
29.52	0.03796
29.54	0.04105
29.56	0.04088
29.58	0.04071
29.6	0.03951
29.62	0.03951
29.64	0.03813
29.66	0.03401
29.68	0.03847
29.7	0.04122
29.72	0.03744
29.74	0.03624
29.76	0.03401
29.78	0.03916
29.8	0.03367
29.82	0.03693
29.84	0.0371
29.86	0.03693
29.88	0.04208
29.9	0.04071
29.92	0.04346
29.94	0.03933
29.96	0.03865
29.98	0.04071
30.02	0.03607
30.04	0.0383
30.06	0.04208
30.08	0.04054
30.1	0.04002
30.12	0.04122
30.14	0.03899
30.16	0.04036
30.18	0.04036
30.2	0.03847
30.22	0.03693
30.24	0.03641
30.26	0.03796
30.28	0.04174
30.3	0.04191
30.32	0.03899
30.34	0.03744
30.36	0.03847
30.38	0.03762
30.4	0.04002
30.42	0.03951
30.44	0.03641
30.46	0.04328
30.48	0.0359
30.5	0.03418
30.52	0.03865
30.54	0.03573
30.56	0.03882
30.58	0.04552
30.6	0.03762
30.62	0.04071
30.64	0.04277
30.66	0.04019
30.68	0.04243
30.7	0.04243
30.72	0.04311
30.74	0.04706
30.76	0.04139
30.78	0.04689
30.8	0.04397
30.82	0.04655
30.84	0.04998
30.86	0.04638
30.88	0.05119
30.9	0.05445
30.92	0.0529
30.94	0.05737
30.96	0.06218
30.98	0.06939
31.02	0.07214
31.04	0.08193
31.06	0.07815
31.08	0.07798
31.1	0.07935
31.12	0.08056
31.14	0.07953
31.16	0.08176
31.18	0.09018
31.2	0.08914
31.22	0.10323
31.24	0.10787
31.26	0.1314
31.28	0.14703
31.3	0.17812
31.32	0.2123
31.34	0.26159
31.36	0.33511
31.38	0.45843
31.4	0.59945
31.42	0.75301
31.44	0.88887
31.46	1
31.48	0.98196
31.5	0.93422
31.52	0.84198
31.54	0.72656
31.56	0.63466
31.58	0.51048
31.6	0.38355
31.62	0.29457
31.64	0.24184
31.66	0.191
31.68	0.1642
31.7	0.13277
31.72	0.10993
31.74	0.09516
31.76	0.08588
31.78	0.08004
31.8	0.07162
31.82	0.06664
31.84	0.06424
31.86	0.0572
31.88	0.05995
31.9	0.04827
31.92	0.0505
31.94	0.0462
31.96	0.04655
31.98	0.04827
32.02	0.04449
32.04	0.04311
32.06	0.04157
32.08	0.03796
32.1	0.04208
32.12	0.04758
32.14	0.03968
32.16	0.04019
32.18	0.04002
32.2	0.03951
32.22	0.03899
32.24	0.0438
32.26	0.02868
32.28	0.03504
32.3	0.03779
32.32	0.03418
32.34	0.03624
32.36	0.0347
32.38	0.0371
32.4	0.03624
32.42	0.03555
32.44	0.03573
32.46	0.02851
32.48	0.03349
32.5	0.03006
32.52	0.03865
32.54	0.03143
32.56	0.03762
32.58	0.03212
32.6	0.02989
32.62	0.03212
32.64	0.02971
32.66	0.03006
32.68	0.02886
32.7	0.03487
32.72	0.02748
32.74	0.02989
32.76	0.02989
32.78	0.02765
32.8	0.02679
32.82	0.03057
32.84	0.02868
32.86	0.03435
32.88	0.02662
32.9	0.03384
32.92	0.03143
32.94	0.03195
32.96	0.03057
32.98	0.03384
33.02	0.03057
33.04	0.0304
33.06	0.02679
33.08	0.02765
33.1	0.02971
33.12	0.02748
33.14	0.02628
33.16	0.03126
33.18	0.02834
33.2	0.03178
33.22	0.02834
33.24	0.028
33.26	0.02765
33.28	0.02662
33.3	0.028
33.32	0.03229
33.34	0.02765
33.36	0.02903
33.38	0.02834
33.4	0.02834
33.42	0.03487
33.44	0.02868
33.46	0.03023
33.48	0.02851
33.5	0.03006
33.52	0.03109
33.54	0.02611
33.56	0.02095
33.58	0.02473
33.6	0.02594
33.62	0.02319
33.64	0.02628
33.66	0.02714
33.68	0.0292
33.7	0.028
33.72	0.02817
33.74	0.02576
33.76	0.02473
33.78	0.03229
33.8	0.02491
33.82	0.02748
33.84	0.02491
33.86	0.02679
33.88	0.02783
33.9	0.02903
33.92	0.03263
33.94	0.02353
33.96	0.02834
33.98	0.02662
34.02	0.0237
34.04	0.02714
34.06	0.03023
34.08	0.02937
34.1	0.02783
34.12	0.02868
34.14	0.02336
34.16	0.02387
34.18	0.02439
34.2	0.02868
34.22	0.02267
34.24	0.02679
34.26	0.02731
34.28	0.02439
34.3	0.02576
34.32	0.02645
34.34	0.02405
34.36	0.02061
34.38	0.02267
34.4	0.02353
34.42	0.02319
34.44	0.02336
34.46	0.02302
34.48	0.02353
34.5	0.02817
34.52	0.02594
34.54	0.02508
34.56	0.02095
34.58	0.0225
34.6	0.02508
34.62	0.02181
34.64	0.02181
34.66	0.02233
34.68	0.02267
34.7	0.02095
34.72	0.02439
34.74	0.02336
34.76	0.02422
34.78	0.02714
34.8	0.02748
34.82	0.01992
34.84	0.02542
34.86	0.02353
34.88	0.02628
34.9	0.02714
34.92	0.02456
34.94	0.02679
34.96	0.02714
34.98	0.02405
35.02	0.02405
35.04	0.02233
35.06	0.02508
35.08	0.02542
35.1	0.02422
35.12	0.0237
35.14	0.02061
35.16	0.02679
35.18	0.02284
35.2	0.01958
35.22	0.0225
35.24	0.02439
35.26	0.0225
35.28	0.02422
35.3	0.02353
35.32	0.02302
35.34	0.02199
35.36	0.01666
35.38	0.02336
35.4	0.02525
35.42	0.02164
35.44	0.02233
35.46	0.01975
35.48	0.02216
35.5	0.02216
35.52	0.02216
35.54	0.01941
35.56	0.02422
35.58	0.01821
35.6	0.0213
35.62	0.02113
35.64	0.02353
35.66	0.02267
35.68	0.0213
35.7	0.0201
35.72	0.02044
35.74	0.0213
35.76	0.01632
35.78	0.02628
35.8	0.02353
35.82	0.02061
35.84	0.0225
35.86	0.02628
35.88	0.02353
35.9	0.02216
35.92	0.02044
35.94	0.01872
35.96	0.02181
35.98	0.01872
36.02	0.01855
36.04	0.02147
36.06	0.01924
36.08	0.01838
36.1	0.02044
36.12	0.02267
36.14	0.02319
36.16	0.02199
36.18	0.01666
36.2	0.01855
36.22	0.01958
36.24	0.01992
36.26	0.02302
36.28	0.01683
36.3	0.01889
36.32	0.01649
36.34	0.01941
36.36	0.01735
36.38	0.01924
36.4	0.01735
36.42	0.01512
36.44	0.02078
36.46	0.017
36.48	0.01821
36.5	0.01615
36.52	0.02216
36.54	0.02319
36.56	0.01855
36.58	0.01615
36.6	0.0225
36.62	0.01821
36.64	0.01821
36.66	0.01855
36.68	0.01975
36.7	0.02095
36.72	0.02284
36.74	0.02061
36.76	0.02078
36.78	0.01838
36.8	0.02181
36.82	0.01821
36.84	0.017
36.86	0.02181
36.88	0.01477
36.9	0.01718
36.92	0.01786
36.94	0.01666
36.96	0.01889
36.98	0.01821
37.02	0.02061
37.04	0.0213
37.06	0.01615
37.08	0.01512
37.1	0.01907
37.12	0.01718
37.14	0.01735
37.16	0.01477
37.18	0.01718
37.2	0.01752
37.22	0.01872
37.24	0.0134
37.26	0.0201
37.28	0.02199
37.3	0.01615
37.32	0.01838
37.34	0.01288
37.36	0.01666
37.38	0.01752
37.4	0.01769
37.42	0.01546
37.44	0.01821
37.46	0.01718
37.48	0.01443
37.5	0.01494
37.52	0.01683
37.54	0.01477
37.56	0.0146
37.58	0.01769
37.6	0.01323
37.62	0.01907
37.64	0.01735
37.66	0.01786
37.68	0.01958
37.7	0.02027
37.72	0.01804
37.74	0.01683
37.76	0.01786
37.78	0.0146
37.8	0.01838
37.82	0.01426
37.84	0.0201
37.86	0.0146
37.88	0.01494
37.9	0.01804
37.92	0.01563
37.94	0.01305
37.96	0.02027
37.98	0.01597
38.02	0.0201
38.04	0.01357
38.06	0.01889
38.08	0.01031
38.1	0.01924
38.12	0.017
38.14	0.02027
38.16	0.01752
38.18	0.01597
38.2	0.01941
38.22	0.01632
38.24	0.01666
38.26	0.02078
38.28	0.01855
38.3	0.01288
38.32	0.01683
38.34	0.01649
38.36	0.0146
38.38	0.01941
38.4	0.02731
38.42	0.0213
38.44	0.01992
38.46	0.02491
38.48	0.02662
38.5	0.01889
38.52	0.01924
38.54	0.02216
38.56	0.01804
38.58	0.01992
38.6	0.0158
38.62	0.01649
38.64	0.01529
38.66	0.01563
38.68	0.01529
38.7	0.01666
38.72	0.01597
38.74	0.0146
38.76	0.01494
38.78	0.01649
38.8	0.01477
38.82	0.01563
38.84	0.01477
38.86	0.01615
38.88	0.01563
38.9	0.01305
38.92	0.0146
38.94	0.01305
38.96	0.01168
38.98	0.01683
39.02	0.01735
39.04	0.00859
39.06	0.01529
39.08	0.01855
39.1	0.01305
39.12	0.01116
39.14	0.01718
39.16	0.0158
39.18	0.01237
39.2	0.01597
39.22	0.01735
39.24	0.01512
39.26	0.01632
39.28	0.01718
39.3	0.0146
39.32	0.01408
39.34	0.01426
39.36	0.01615
39.38	0.01512
39.4	0.01443
39.42	0.01494
39.44	0.01512
39.46	0.0158
39.48	0.01649
39.5	0.01391
39.52	0.01907
39.54	0.01391
39.56	0.0146
39.58	0.0146
39.6	0.01323
39.62	0.01288
39.64	0.01323
39.66	0.01529
39.68	0.0122
39.7	0.01374
39.72	0.01391
39.74	0.01786
39.76	0.01048
39.78	0.01254
39.8	0.00945
39.82	0.01529
39.84	0.01494
39.86	0.01666
39.88	0.01666
39.9	0.017
39.92	0.01134
39.94	0.01443
39.96	0.01305
39.98	0.01477
40.02	0.01374
40.04	0.01116
40.06	0.01443
40.08	0.01202
40.1	0.01546
40.12	0.00979
40.14	0.01494
40.16	0.01305
40.18	0.01168
40.2	0.01735
40.22	0.01494
40.24	0.01202
40.26	0.01374
40.28	0.01237
40.3	0.01597
40.32	0.01374
40.34	0.01443
40.36	0.01065
40.38	0.01408
40.4	0.0134
40.42	0.01288
40.44	0.01323
40.46	0.01237
40.48	0.01271
40.5	0.01563
40.52	0.01305
40.54	0.01391
40.56	0.01494
40.58	0.01529
40.6	0.01426
40.62	0.01374
40.64	0.01151
40.66	0.01374
40.68	0.01529
40.7	0.0146
40.72	0.01443
40.74	0.0158
40.76	0.0122
40.78	0.01323
40.8	0.01185
40.82	0.00996
40.84	0.01443
40.86	0.01494
40.88	0.01254
40.9	0.0146
40.92	0.01391
40.94	0.01168
40.96	0.01426
40.98	0.01116
41.02	0.01305
41.04	0.01237
41.06	0.01288
41.08	0.01391
41.1	0.01254
41.12	0.01168
41.14	0.00979
41.16	0.01185
41.18	0.01237
41.2	0.01512
41.22	0.01151
41.24	0.01563
41.26	0.01254
41.28	0.01271
41.3	0.01254
41.32	0.01271
41.34	0.01202
41.36	0.0134
41.38	0.01288
41.4	0.01168
41.42	0.01237
41.44	0.017
41.46	0.00979
41.48	0.01855
41.5	0.01082
41.52	0.01202
41.54	0.01168
41.56	0.01237
41.58	0.01546
41.6	0.01597
41.62	0.01374
41.64	0.01185
41.66	0.01443
41.68	0.01323
41.7	0.01288
41.72	0.00842
41.74	0.01512
41.76	0.01872
41.78	0.01065
41.8	0.01512
41.82	0.01529
41.84	0.01477
41.86	0.01391
41.88	0.01907
41.9	0.01408
41.92	0.0158
41.94	0.01477
41.96	0.01254
41.98	0.01254
42.02	0.01237
42.04	0.01357
42.06	0.01718
42.08	0.01116
42.1	0.01408
42.12	0.01597
42.14	0.0146
42.16	0.01597
42.18	0.01374
42.2	0.01288
42.22	0.0146
42.24	0.01666
42.26	0.01185
42.28	0.01408
42.3	0.01185
42.32	0.01271
42.34	0.01546
42.36	0.01305
42.38	0.01134
42.4	0.01151
42.42	0.01718
42.44	0.01185
42.46	0.01357
42.48	0.0158
42.5	0.01271
42.52	0.01305
42.54	0.01065
42.56	0.01323
42.58	0.01735
42.6	0.01597
42.62	0.01408
42.64	0.01357
42.66	0.01563
42.68	0.01443
42.7	0.01151
42.72	0.01151
42.74	0.01151
42.76	0.01512
42.78	0.01683
42.8	0.01168
42.82	0.01786
42.84	0.0158
42.86	0.0158
42.88	0.01185
42.9	0.01443
42.92	0.01443
42.94	0.01254
42.96	0.0158
42.98	0.01494
43.02	0.01305
43.04	0.01546
43.06	0.01305
43.08	0.01202
43.1	0.01323
43.12	0.01323
43.14	0.01512
43.16	0.01408
43.18	0.01168
43.2	0.01391
43.22	0.01391
43.24	0.01374
43.26	0.01099
43.28	0.01821
43.3	0.01168
43.32	0.0146
43.34	0.01443
43.36	0.01271
43.38	0.01477
43.4	0.01718
43.42	0.01185
43.44	0.01632
43.46	0.0134
43.48	0.01872
43.5	0.01271
43.52	0.01151
43.54	0.01288
43.56	0.01615
43.58	0.01374
43.6	0.01563
43.62	0.01305
43.64	0.01786
43.66	0.01477
43.68	0.01391
43.7	0.01512
43.72	0.01563
43.74	0.01254
43.76	0.01288
43.78	0.0122
43.8	0.01013
43.82	0.01443
43.84	0.01718
43.86	0.0134
43.88	0.01202
43.9	0.01718
43.92	0.01443
43.94	0.01374
43.96	0.01529
43.98	0.0158
44.02	0.0158
44.04	0.01443
44.06	0.01202
44.08	0.01391
44.1	0.01168
44.12	0.0158
44.14	0.01958
44.16	0.00739
44.18	0.01615
44.2	0.01082
44.22	0.01185
44.24	0.01254
44.26	0.01408
44.28	0.01323
44.3	0.01443
44.32	0.0158
44.34	0.01185
44.36	0.0146
44.38	0.01116
44.4	0.01323
44.42	0.01563
44.44	0.0134
44.46	0.01254
44.48	0.01134
44.5	0.01305
44.52	0.01013
44.54	0.01323
44.56	0.01529
44.58	0.01443
44.6	0.01323
44.62	0.01254
44.64	0.01546
44.66	0.01254
44.68	0.01185
44.7	0.01254
44.72	0.01254
44.74	0.01288
44.76	0.01305
44.78	0.01408
44.8	0.01048
44.82	0.01632
44.84	0.0158
44.86	0.0146
44.88	0.01031
44.9	0.0122
44.92	0.01288
44.94	0.01271
44.96	0.01443
44.98	0.01443
45.02	0.01305
45.04	0.01426
45.06	0.01116
45.08	0.01494
45.1	0.0122
45.12	0.01477
45.14	0.01391
45.16	0.01426
45.18	0.01082
45.2	0.01408
45.22	0.01305
45.24	0.01202
45.26	0.01632
45.28	0.01597
45.3	0.01254
45.32	0.01477
45.34	0.0122
45.36	0.01116
45.38	0.01082
45.4	0.01323
45.42	0.01305
45.44	0.01288
45.46	0.00996
45.48	0.01185
45.5	0.01718
45.52	0.01168
45.54	0.01426
45.56	0.01374
45.58	0.01512
45.6	0.01185
45.62	0.01408
45.64	0.00928
45.66	0.0122
45.68	0.01237
45.7	0.01048
45.72	0.01323
45.74	0.01529
45.76	0.01168
45.78	0.01168
45.8	0.00945
45.82	0.01116
45.84	0.01134
45.86	0.01202
45.88	0.0146
45.9	0.01202
45.92	0.01151
45.94	0.01494
45.96	0.01116
45.98	0.01185
46.02	0.01305
46.04	0.01305
46.06	0.01323
46.08	0.01408
46.1	0.00996
46.12	0.01357
46.14	0.01494
46.16	0.01271
46.18	0.00979
46.2	0.01391
46.22	0.01254
46.24	0.01323
46.26	0.0091
46.28	0.01357
46.3	0.01408
46.32	0.0146
46.34	0.00996
46.36	0.01374
46.38	0.01185
46.4	0.00893
46.42	0.01099
46.44	0.01048
46.46	0.01082
46.48	0.01426
46.5	0.01477
46.52	0.00945
46.54	0.01151
46.56	0.00928
46.58	0.01529
46.6	0.01099
46.62	0.01305
46.64	0.01512
46.66	0.01254
46.68	0.01134
46.7	0.01374
46.72	0.01237
46.74	0.01408
46.76	0.01357
46.78	0.01185
46.8	0.01202
46.82	0.00945
46.84	0.01134
46.86	0.01323
46.88	0.01477
46.9	0.01597
46.92	0.01494
46.94	0.01254
46.96	0.01374
46.98	0.01271
47.02	0.0146
47.04	0.00739
47.06	0.01185
47.08	0.00979
47.1	0.01323
47.12	0.01116
47.14	0.01254
47.16	0.01202
47.18	0.0146
47.2	0.01288
47.22	0.0091
47.24	0.01477
47.26	0.01082
47.28	0.01116
47.3	0.01237
47.32	0.01237
47.34	0.01615
47.36	0.01116
47.38	0.01185
47.4	0.01237
47.42	0.01134
47.44	0.01237
47.46	0.01288
47.48	0.01168
47.5	0.01391
47.52	0.01202
47.54	0.01031
47.56	0.01288
47.58	0.01237
47.6	0.01082
47.62	0.01305
47.64	0.01151
47.66	0.01426
47.68	0.01735
47.7	0.01305
47.72	0.01683
47.74	0.01134
47.76	0.01838
47.78	0.01443
47.8	0.0146
47.82	0.01529
47.84	0.01477
47.86	0.01357
47.88	0.01718
47.9	0.01443
47.92	0.01374
47.94	0.01752
47.96	0.02044
47.98	0.01838
48.02	0.02078
48.04	0.01718
48.06	0.01907
48.08	0.01804
48.1	0.01323
48.12	0.0146
48.14	0.01632
48.16	0.01666
48.18	0.01477
48.2	0.01374
48.22	0.01323
48.24	0.01305
48.26	0.01202
48.28	0.0134
48.3	0.01391
48.32	0.01597
48.34	0.01769
48.36	0.01271
48.38	0.0091
48.4	0.0122
48.42	0.01374
48.44	0.01254
48.46	0.01065
48.48	0.0122
48.5	0.01271
48.52	0.01099
48.54	0.01151
48.56	0.01305
48.58	0.01065
48.6	0.01116
48.62	0.01031
48.64	0.00893
48.66	0.00842
48.68	0.01116
48.7	0.01305
48.72	0.01202
48.74	0.00979
48.76	0.01288
48.78	0.01391
48.8	0.01735
48.82	0.01237
48.84	0.0122
48.86	0.01288
48.88	0.01477
48.9	0.0134
48.92	0.01323
48.94	0.01065
48.96	0.0146
48.98	0.01374
49	0.01168
49.02	0.01357
49.04	0.01151
49.06	0.01013
49.08	0.01237
49.1	0.01288
49.12	0.00859
49.14	0.00945
49.16	0.0122
49.18	0.01134
49.2	0.00876
49.22	0.01013
49.24	0.01099
49.26	0.01185
49.28	0.01323
49.3	0.01013
49.32	0.00979
49.34	0.01116
49.36	0.01151
49.38	0.01237
49.4	0.01185
49.42	0.01082
49.44	0.01099
49.46	0.01099
49.48	0.00945
49.5	0.01237
49.52	0.01202
49.54	0.01168
49.56	0.01116
49.58	0.01082
49.6	0.01185
49.62	0.00876
49.64	0.00962
49.66	0.01134
49.68	0.00979
49.7	0.01031
49.72	0.01082
49.74	0.00962
49.76	0.01065
49.78	0.01116
49.8	0.01099
49.82	0.01013
49.84	0.00996
49.86	0.01082
49.88	0.01202
49.9	0.00756
49.92	0.00979
49.94	0.01099
49.96	0.00928
49.98	0.01048
50.02	0.01168
50.04	0.00979
50.06	0.01134
50.08	0.01013
50.1	0.00618
50.12	0.01013
50.14	0.0122
50.16	0.0122
50.18	0.00979
50.2	0.01305
50.22	0.01031
50.24	0.00945
50.26	0.01391
50.28	0.00996
50.3	0.01065
50.32	0.00704
50.34	0.01099
50.36	0.00996
50.38	0.01116
50.4	0.01065
50.42	0.01563
50.44	0.01065
50.46	0.01391
50.48	0.01408
50.5	0.01323
50.52	0.01288
50.54	0.0091
50.56	0.01357
50.58	0.01615
50.6	0.01529
50.62	0.01494
50.64	0.01048
50.66	0.01271
50.68	0.01563
50.7	0.00996
[truncated: 1,503 more rows]

## Sheet: Fig 3e
	Patterned Cu2S
2 theta	Normalized intensity (a.u)
10	0.32544
10.02	0.27702
10.04	0.23622
10.06	0.20303
10.08	0.17747
10.1	0.15952
10.12	0.15475
10.14	0.15
10.16	0.15279
10.18	0.1677
10.2	0.19439
10.22	0.22986
10.24	0.27853
10.26	0.33165
10.28	0.36876
10.3	0.39767
10.32	0.3976
10.34	0.36734
10.36	0.31615
10.38	0.2636
10.4	0.22306
10.42	0.19021
10.44	0.17418
10.46	0.16443
10.48	0.16658
10.5	0.19047
10.52	0.21078
10.54	0.21713
10.56	0.2175
10.58	0.22443
10.6	0.23477
10.62	0.22562
10.64	0.20836
10.66	0.18375
10.68	0.1622
10.7	0.15162
10.72	0.13535
10.74	0.12848
10.76	0.15458
10.78	0.18654
10.8	0.21972
10.82	0.23092
10.84	0.22968
10.86	0.21929
10.88	0.18941
10.9	0.15104
10.92	0.11344
10.94	0.10252
10.96	0.12249
10.98	0.13879
11.02	0.16193
11.04	0.17802
11.06	0.19407
11.08	0.2053
11.1	0.20234
11.12	0.19346
11.14	0.19183
11.16	0.20088
11.18	0.2134
11.2	0.22374
11.22	0.22538
11.24	0.22494
11.26	0.22559
11.28	0.22749
11.3	0.23113
11.32	0.24098
11.34	0.25996
11.36	0.28057
11.38	0.30074
11.4	0.31757
11.42	0.30415
11.44	0.27892
11.46	0.24131
11.48	0.21207
11.5	0.19785
11.52	0.20087
11.54	0.21657
11.56	0.23767
11.58	0.25736
11.6	0.25473
11.62	0.22184
11.64	0.1684
11.66	0.11219
11.68	0.08132
11.7	0.07118
11.72	0.08518
11.74	0.1179
11.76	0.15655
11.78	0.19761
11.8	0.21729
11.82	0.22928
11.84	0.21755
11.86	0.20769
11.88	0.1983
11.9	0.17637
11.92	0.15677
11.94	0.1435
11.96	0.13378
11.98	0.13905
12	0.14227
12.02	0.1558
12.04	0.17557
12.06	0.21062
12.08	0.23729
12.1	0.24397
12.12	0.23759
12.14	0.22703
12.16	0.20741
12.18	0.182
12.2	0.14622
12.22	0.12506
12.24	0.13644
12.26	0.17216
12.28	0.21474
12.3	0.25246
12.32	0.28295
12.34	0.31173
12.36	0.32314
12.38	0.31019
12.4	0.27229
12.42	0.23852
12.44	0.21879
12.46	0.21256
12.48	0.20635
12.5	0.20094
12.52	0.21027
12.54	0.22511
12.56	0.23131
12.58	0.23444
12.6	0.23156
12.62	0.24043
12.64	0.25114
12.66	0.25749
12.68	0.25295
12.7	0.24532
12.72	0.24766
12.74	0.24584
12.76	0.23796
12.78	0.2431
12.8	0.24916
12.82	0.26308
12.84	0.26985
12.86	0.25996
12.88	0.24498
12.9	0.22061
12.92	0.19878
12.94	0.17309
12.96	0.14795
12.98	0.13458
13.02	0.12307
13.04	0.13676
13.06	0.16034
13.08	0.1902
13.1	0.22296
13.12	0.25062
13.14	0.27784
13.16	0.29098
13.18	0.30088
13.2	0.29604
13.22	0.27986
13.24	0.27662
13.26	0.27298
13.28	0.27654
13.3	0.27684
13.32	0.294
13.34	0.31056
13.36	0.31155
13.38	0.31339
13.4	0.29781
13.42	0.2792
13.44	0.26702
13.46	0.26042
13.48	0.26935
13.5	0.28026
13.52	0.30328
13.54	0.29735
13.56	0.27257
13.58	0.24165
13.6	0.20166
13.62	0.17342
13.64	0.16936
13.66	0.18555
13.68	0.22095
13.7	0.25561
13.72	0.29225
13.74	0.30782
13.76	0.3148
13.78	0.30616
13.8	0.28131
13.82	0.25701
13.84	0.24619
13.86	0.22742
13.88	0.20946
13.9	0.19542
13.92	0.19305
13.94	0.19723
13.96	0.20938
13.98	0.22573
14.02	0.23587
14.04	0.25075
14.06	0.27049
14.08	0.27067
14.1	0.26932
14.12	0.25806
14.14	0.24313
14.16	0.22923
14.18	0.22568
14.2	0.23626
14.22	0.24704
14.24	0.26776
14.26	0.29174
14.28	0.30513
14.3	0.31422
14.32	0.29771
14.34	0.27339
14.36	0.24106
14.38	0.20705
14.4	0.17593
14.42	0.14788
14.44	0.13473
14.46	0.13122
14.48	0.13796
14.5	0.15694
14.52	0.17436
14.54	0.19585
14.56	0.20923
14.58	0.20926
14.6	0.19528
14.62	0.17807
14.64	0.15891
14.66	0.14143
14.68	0.13621
14.7	0.15157
14.72	0.18098
14.74	0.22645
14.76	0.27816
14.78	0.32126
14.8	0.34555
14.82	0.3584
14.84	0.35293
14.86	0.33048
14.88	0.30255
14.9	0.27278
14.92	0.24344
14.94	0.22383
14.96	0.21026
14.98	0.1994
15.02	0.20203
15.04	0.21991
15.06	0.23578
15.08	0.25275
15.1	0.2758
15.12	0.28877
15.14	0.29594
15.16	0.29154
15.18	0.27794
15.2	0.25084
15.22	0.22838
15.24	0.20323
15.26	0.17042
15.28	0.14039
15.3	0.12837
15.32	0.12878
15.34	0.1496
15.36	0.17876
15.38	0.2145
15.4	0.24122
15.42	0.2733
15.44	0.30043
15.46	0.30988
15.48	0.29458
15.5	0.28191
15.52	0.27005
15.54	0.25984
15.56	0.2444
15.58	0.2334
15.6	0.22933
15.62	0.23946
15.64	0.25081
15.66	0.25005
15.68	0.24062
15.7	0.23136
15.72	0.22536
15.74	0.20905
15.76	0.18554
15.78	0.17445
15.8	0.1745
15.82	0.17488
15.84	0.17568
15.86	0.17713
15.88	0.1854
15.9	0.18942
15.92	0.19039
15.94	0.18102
15.96	0.17197
15.98	0.17597
16.02	0.18064
16.04	0.17357
16.06	0.1739
16.08	0.17985
16.1	0.19611
16.12	0.20864
16.14	0.21186
16.16	0.21957
16.18	0.23122
16.2	0.2509
16.22	0.25235
16.24	0.24571
16.26	0.24917
16.28	0.25056
16.3	0.25522
16.32	0.25948
16.34	0.26006
16.36	0.26862
16.38	0.2702
16.4	0.26317
16.42	0.23185
16.44	0.20448
16.46	0.17972
16.48	0.14643
16.5	0.11869
16.52	0.10487
16.54	0.10274
16.56	0.11627
16.58	0.12551
16.6	0.13846
16.62	0.14931
16.64	0.16671
16.66	0.18314
16.68	0.19244
16.7	0.20621
16.72	0.21616
16.74	0.22151
16.76	0.22338
16.78	0.22322
16.8	0.23137
16.82	0.2323
16.84	0.2276
16.86	0.21794
16.88	0.20305
16.9	0.18626
16.92	0.1514
16.94	0.1074
16.96	0.06716
16.98	0.05708
17.02	0.0646
17.04	0.09259
17.06	0.13519
17.08	0.18323
17.1	0.22935
17.12	0.26683
17.14	0.27413
17.16	0.24795
17.18	0.20965
17.2	0.18427
17.22	0.1562
17.24	0.16162
17.26	0.18194
17.28	0.2105
17.3	0.24619
17.32	0.28008
17.34	0.29239
17.36	0.27653
17.38	0.25759
17.4	0.24135
17.42	0.21644
17.44	0.21485
17.46	0.21497
17.48	0.21243
17.5	0.20653
17.52	0.18701
17.54	0.16011
17.56	0.13002
17.58	0.11648
17.6	0.10702
17.62	0.10173
17.64	0.11929
17.66	0.1526
17.68	0.19104
17.7	0.22894
17.72	0.26728
17.74	0.30621
17.76	0.34512
17.78	0.37416
17.8	0.36676
17.82	0.33834
17.84	0.30621
17.86	0.28291
17.88	0.25214
17.9	0.22076
17.92	0.20585
17.94	0.19768
17.96	0.1975
17.98	0.19665
18.02	0.18578
18.04	0.18983
18.06	0.21293
18.08	0.25321
18.1	0.28517
18.12	0.30573
18.14	0.3107
18.16	0.30074
18.18	0.27778
18.2	0.25227
18.22	0.22277
18.24	0.21433
18.26	0.21669
18.28	0.23085
18.3	0.24691
18.32	0.24146
18.34	0.22416
18.36	0.21378
18.38	0.20683
18.4	0.20794
18.42	0.21619
18.44	0.24294
18.46	0.26513
18.48	0.28164
18.5	0.29274
18.52	0.2773
18.54	0.26733
18.56	0.25898
18.58	0.25623
18.6	0.26195
18.62	0.2731
18.64	0.29362
18.66	0.30045
18.68	0.29644
18.7	0.27916
18.72	0.24576
18.74	0.21432
18.76	0.18021
18.78	0.15365
18.8	0.13394
18.82	0.12184
18.84	0.12699
18.86	0.13645
18.88	0.15724
18.9	0.17509
18.92	0.199
18.94	0.22839
18.96	0.2516
18.98	0.25567
19.02	0.25117
19.04	0.2446
19.06	0.23055
19.08	0.21011
19.1	0.19616
19.12	0.18971
19.14	0.18764
19.16	0.19102
19.18	0.18881
19.2	0.18242
19.22	0.19605
19.24	0.22596
19.26	0.24848
19.28	0.27555
19.3	0.30549
19.32	0.3319
19.34	0.33234
19.36	0.31695
19.38	0.29453
19.4	0.26461
19.42	0.22449
19.44	0.18575
19.46	0.1424
19.48	0.11085
19.5	0.08609
19.52	0.07125
19.54	0.07218
19.56	0.10069
19.58	0.1558
19.6	0.20368
19.62	0.22279
19.64	0.23942
19.66	0.237
19.68	0.20194
19.7	0.14849
19.72	0.08852
19.74	0.06185
19.76	0.06402
19.78	0.08218
19.8	0.10454
19.82	0.13018
19.84	0.1696
19.86	0.20687
19.88	0.21709
19.9	0.22028
19.92	0.21979
19.94	0.23175
19.96	0.23895
19.98	0.23005
20.02	0.21683
20.04	0.205
20.06	0.19566
20.08	0.20057
20.1	0.20245
20.12	0.21252
20.14	0.2286
20.16	0.23706
20.18	0.24363
20.2	0.23709
20.22	0.22581
20.24	0.22245
20.26	0.22461
20.28	0.24125
20.3	0.25397
20.32	0.26693
20.34	0.26908
20.36	0.2575
20.38	0.23438
20.4	0.20605
20.42	0.17485
20.44	0.16306
20.46	0.16595
20.48	0.1865
20.5	0.20852
20.52	0.22822
20.54	0.24078
20.56	0.24156
20.58	0.21358
20.6	0.18595
20.62	0.15071
20.64	0.13023
20.66	0.13339
20.68	0.16158
20.7	0.20003
20.72	0.23866
20.74	0.28027
20.76	0.30245
20.78	0.28841
20.8	0.265
20.82	0.22895
20.84	0.18824
20.86	0.17023
20.88	0.1623
20.9	0.15896
20.92	0.16588
20.94	0.18884
20.96	0.2001
20.98	0.18223
21.02	0.15685
21.04	0.12607
21.06	0.08374
21.08	0.05761
21.1	0.02621
21.12	0.01774
21.14	0.04294
21.16	0.09805
21.18	0.15119
21.2	0.18482
21.22	0.21733
21.24	0.23968
21.26	0.24202
21.28	0.23164
21.3	0.20628
21.32	0.20676
21.34	0.21702
21.36	0.23326
21.38	0.23944
21.4	0.22887
21.42	0.22786
21.44	0.22123
21.46	0.20842
21.48	0.19307
21.5	0.1857
21.52	0.19275
21.54	0.18146
21.56	0.16492
21.58	0.14055
21.6	0.11413
21.62	0.10251
21.64	0.09157
21.66	0.09122
21.68	0.11231
21.7	0.15753
21.72	0.1909
21.74	0.19664
21.76	0.20296
21.78	0.19851
21.8	0.19471
21.82	0.18405
21.84	0.17672
21.86	0.18264
21.88	0.20769
21.9	0.24072
21.92	0.24666
21.94	0.23538
21.96	0.23449
21.98	0.22087
22.02	0.20697
22.04	0.18826
22.06	0.19204
22.08	0.20768
22.1	0.22452
22.12	0.23683
22.14	0.23616
22.16	0.23411
22.18	0.23806
22.2	0.22315
22.22	0.20451
22.24	0.19099
22.26	0.20052
22.28	0.21639
22.3	0.2366
22.32	0.26647
22.34	0.28933
22.36	0.30861
22.38	0.31582
22.4	0.30738
22.42	0.29478
22.44	0.2793
22.46	0.27255
22.48	0.26684
22.5	0.26509
22.52	0.26358
22.54	0.25114
22.56	0.25007
22.58	0.25617
22.6	0.25599
22.62	0.25429
22.64	0.25116
22.66	0.2456
22.68	0.22285
22.7	0.18434
22.72	0.14111
22.74	0.10939
22.76	0.10873
22.78	0.12533
22.8	0.14104
22.82	0.17214
22.84	0.20722
22.86	0.22906
22.88	0.23131
22.9	0.21523
22.92	0.18727
22.94	0.15167
22.96	0.1118
22.98	0.06852
23.02	0.02833
23.04	0.00548
23.06	0
23.08	0.01632
23.1	0.05621
23.12	0.10557
23.14	0.1486
23.16	0.17602
23.18	0.17767
23.2	0.16791
23.22	0.14825
23.24	0.13633
23.26	0.13864
23.28	0.15946
23.3	0.19767
23.32	0.24317
23.34	0.26815
23.36	0.27113
23.38	0.22755
23.4	0.17114
23.42	0.10076
23.44	0.04856
23.46	0.02033
23.48	0.03033
23.5	0.08304
23.52	0.17455
23.54	0.26428
23.56	0.33633
23.58	0.35388
23.6	0.35199
23.62	0.31734
23.64	0.26768
23.66	0.20551
23.68	0.1418
23.7	0.10364
23.72	0.10631
23.74	0.11782
23.76	0.13769
23.78	0.15932
23.8	0.20227
23.82	0.2353
23.84	0.24378
23.86	0.23062
23.88	0.20511
23.9	0.19217
23.92	0.19162
23.94	0.18448
23.96	0.19536
23.98	0.21753
24.02	0.2591
24.04	0.28862
24.06	0.30262
24.08	0.32169
24.1	0.33788
24.12	0.33585
24.14	0.30719
24.16	0.26193
24.18	0.21339
24.2	0.15713
24.22	0.11717
24.24	0.08868
24.26	0.09667
24.28	0.1472
24.3	0.22325
24.32	0.30188
24.34	0.37666
24.36	0.44731
24.38	0.48854
24.4	0.49198
24.42	0.45687
24.44	0.3896
24.46	0.31077
24.48	0.23483
24.5	0.16417
24.52	0.10407
24.54	0.0718
24.56	0.07234
24.58	0.10337
24.6	0.15373
24.62	0.20802
24.64	0.26004
24.66	0.29529
24.68	0.32002
24.7	0.30601
24.72	0.26775
24.74	0.22952
24.76	0.20276
24.78	0.20619
24.8	0.22851
24.82	0.2669
24.84	0.28985
24.86	0.28602
24.88	0.26868
24.9	0.22211
24.92	0.17786
24.94	0.16471
24.96	0.18147
24.98	0.22404
25.02	0.27544
25.04	0.32375
25.06	0.33215
25.08	0.30789
25.1	0.27219
25.12	0.21787
25.14	0.18252
25.16	0.17459
25.18	0.17913
25.2	0.18746
25.22	0.2035
25.24	0.22515
25.26	0.22833
25.28	0.228
25.3	0.22935
25.32	0.22631
25.34	0.23155
25.36	0.23147
25.38	0.21286
25.4	0.19058
25.42	0.17793
25.44	0.17201
25.46	0.16007
25.48	0.16596
25.5	0.17412
25.52	0.19707
25.54	0.2174
25.56	0.22412
25.58	0.20769
25.6	0.19741
25.62	0.18905
25.64	0.17352
25.66	0.17061
25.68	0.18364
25.7	0.20469
25.72	0.23446
25.74	0.25927
25.76	0.27401
25.78	0.27989
25.8	0.2732
25.82	0.24015
25.84	0.19395
25.86	0.15831
25.88	0.12621
25.9	0.10718
25.92	0.08896
25.94	0.09765
25.96	0.14203
25.98	0.1964
26.02	0.23495
26.04	0.26115
26.06	0.28514
26.08	0.3006
26.1	0.31022
26.12	0.30023
26.14	0.27561
26.16	0.25777
26.18	0.25371
26.2	0.2384
26.22	0.22704
26.24	0.22097
26.26	0.2247
26.28	0.25102
26.3	0.28256
26.32	0.30376
26.34	0.31531
26.36	0.29853
26.38	0.26888
26.4	0.23866
26.42	0.22177
26.44	0.20631
26.46	0.21538
26.48	0.25784
26.5	0.29593
26.52	0.33427
26.54	0.34077
26.56	0.3132
26.58	0.2794
26.6	0.24369
26.62	0.20375
26.64	0.16526
26.66	0.15639
26.68	0.16813
26.7	0.18179
26.72	0.19839
26.74	0.20263
26.76	0.21713
26.78	0.24182
26.8	0.2606
26.82	0.27209
26.84	0.293
26.86	0.32031
26.88	0.34253
26.9	0.34329
26.92	0.3217
26.94	0.29423
26.96	0.25429
26.98	0.21021
27.02	0.1747
27.04	0.15774
27.06	0.17397
27.08	0.20677
27.1	0.25649
27.12	0.30242
27.14	0.33764
27.16	0.37073
27.18	0.36399
27.2	0.34672
27.22	0.33192
27.24	0.32473
27.26	0.32621
27.28	0.32667
27.3	0.34232
27.32	0.35625
27.34	0.3637
27.36	0.37123
27.38	0.36049
27.4	0.3584
27.42	0.36056
27.44	0.36193
27.46	0.36937
27.48	0.37259
27.5	0.39032
27.52	0.398
27.54	0.40273
27.56	0.41173
27.58	0.43721
27.6	0.46694
27.62	0.49845
27.64	0.52136
27.66	0.55532
27.68	0.57989
27.7	0.59258
27.72	0.58552
27.74	0.57411
27.76	0.57158
27.78	0.60052
27.8	0.62153
27.82	0.65803
27.84	0.68903
27.86	0.72155
27.88	0.72536
27.9	0.69456
27.92	0.63664
27.94	0.57644
27.96	0.52581
27.98	0.50555
28.02	0.48437
28.04	0.47265
28.06	0.4582
28.08	0.43098
28.1	0.38141
28.12	0.32905
28.14	0.27266
28.16	0.24556
28.18	0.22858
28.2	0.24019
28.22	0.25039
28.24	0.248
28.26	0.25091
28.28	0.23625
28.3	0.21828
28.32	0.22144
28.34	0.22472
28.36	0.24723
28.38	0.26152
28.4	0.28698
28.42	0.30058
28.44	0.30532
28.46	0.31605
28.48	0.31007
28.5	0.3052
28.52	0.30791
28.54	0.29878
28.56	0.29423
28.58	0.27838
28.6	0.27312
28.62	0.27566
28.64	0.28352
28.66	0.302
28.68	0.31761
28.7	0.3289
28.72	0.33039
28.74	0.32139
28.76	0.30482
28.78	0.27115
28.8	0.25549
28.82	0.24335
28.84	0.22149
28.86	0.2159
28.88	0.21379
28.9	0.21004
28.92	0.22302
28.94	0.23758
28.96	0.25634
28.98	0.27957
29.02	0.31919
29.04	0.3348
29.06	0.32863
29.08	0.33129
29.1	0.33213
29.12	0.33955
29.14	0.36916
29.16	0.39064
29.18	0.41943
29.2	0.44493
29.22	0.45279
29.24	0.42662
29.26	0.38508
29.28	0.34116
29.3	0.30098
29.32	0.2818
29.34	0.28114
29.36	0.28103
29.38	0.2938
29.4	0.31674
29.42	0.34329
29.44	0.35902
29.46	0.38146
29.48	0.3976
29.5	0.40376
29.52	0.40621
29.54	0.38914
29.56	0.3577
29.58	0.33744
29.6	0.32206
29.62	0.31443
29.64	0.30861
29.66	0.3278
29.68	0.34738
29.7	0.35234
29.72	0.35624
29.74	0.34454
29.76	0.32788
29.78	0.31594
29.8	0.28255
29.82	0.25728
29.84	0.24539
29.86	0.24359
29.88	0.2416
29.9	0.2446
29.92	0.25739
29.94	0.25527
29.96	0.24446
29.98	0.2365
30.02	0.22044
30.04	0.23104
30.06	0.24976
30.08	0.27247
30.1	0.29307
30.12	0.31603
30.14	0.33384
30.16	0.33319
30.18	0.32092
30.2	0.30647
30.22	0.29095
30.24	0.28679
30.26	0.28179
30.28	0.28674
30.3	0.27863
30.32	0.26833
30.34	0.27051
30.36	0.27603
30.38	0.28144
30.4	0.29064
30.42	0.30437
30.44	0.31837
30.46	0.32488
30.48	0.33004
30.5	0.31373
30.52	0.28988
30.54	0.27039
30.56	0.26254
30.58	0.2658
30.6	0.27947
30.62	0.29865
30.64	0.31819
30.66	0.32782
30.68	0.34354
30.7	0.33917
30.72	0.32251
30.74	0.2983
30.76	0.28586
30.78	0.26898
30.8	0.23856
30.82	0.20388
30.84	0.17301
30.86	0.15689
30.88	0.16459
30.9	0.18165
30.92	0.22206
30.94	0.28215
30.96	0.35469
30.98	0.41128
31.02	0.43077
31.04	0.4176
31.06	0.37749
31.08	0.33239
31.1	0.2832
31.12	0.24323
31.14	0.22669
31.16	0.23936
31.18	0.27147
31.2	0.31162
31.22	0.336
31.24	0.3352
31.26	0.31124
31.28	0.28299
31.3	0.24524
31.32	0.20956
31.34	0.17691
31.36	0.16395
31.38	0.16571
31.4	0.17136
31.42	0.16966
31.44	0.16395
31.46	0.14998
31.48	0.14658
31.5	0.15573
31.52	0.18027
31.54	0.20918
31.56	0.25614
31.58	0.29263
31.6	0.30712
31.62	0.31146
31.64	0.30428
31.66	0.27159
31.68	0.23604
31.7	0.20786
31.72	0.18021
31.74	0.16533
31.76	0.1629
31.78	0.15321
31.8	0.14825
31.82	0.16019
31.84	0.17291
31.86	0.17601
31.88	0.17512
31.9	0.17252
31.92	0.15887
31.94	0.14454
31.96	0.12449
31.98	0.10442
32.02	0.09252
32.04	0.1025
32.06	0.11636
32.08	0.13921
32.1	0.16998
32.12	0.21306
32.14	0.24393
32.16	0.25751
32.18	0.27284
32.2	0.29408
32.22	0.32101
32.24	0.36948
32.26	0.42341
32.28	0.50364
32.3	0.5963
32.32	0.68365
32.34	0.73061
32.36	0.74446
32.38	0.73732
32.4	0.69885
32.42	0.63226
32.44	0.55234
32.46	0.45864
32.48	0.39109
32.5	0.33491
32.52	0.28403
32.54	0.24526
32.56	0.22228
32.58	0.20951
32.6	0.20127
32.62	0.19301
32.64	0.17884
32.66	0.15796
32.68	0.16864
32.7	0.17894
32.72	0.19602
32.74	0.21975
32.76	0.24497
32.78	0.26911
32.8	0.28477
32.82	0.28812
32.84	0.28439
32.86	0.27234
32.88	0.27585
32.9	0.26501
32.92	0.26372
32.94	0.26988
32.96	0.28857
32.98	0.30747
33.02	0.33186
33.04	0.37641
33.06	0.44657
33.08	0.52825
33.1	0.62662
33.12	0.71242
33.14	0.80842
33.16	0.897
33.18	0.95427
33.2	0.98286
33.22	0.99949
33.24	1
33.26	0.98255
33.28	0.94096
33.3	0.89357
33.32	0.82768
33.34	0.77226
33.36	0.72297
33.38	0.67335
33.4	0.65362
33.42	0.65515
33.44	0.6505
33.46	0.62453
33.48	0.5758
33.5	0.53096
33.52	0.46741
33.54	0.40329
33.56	0.34793
33.58	0.31167
33.6	0.31262
33.62	0.32662
33.64	0.33662
33.66	0.33584
33.68	0.33091
33.7	0.32789
33.72	0.30002
33.74	0.26162
33.76	0.23076
33.78	0.21805
33.8	0.22906
33.82	0.24568
33.84	0.26483
33.86	0.29016
33.88	0.31829
33.9	0.35068
33.92	0.37665
33.94	0.3916
33.96	0.40909
33.98	0.42122
34.02	0.42916
34.04	0.42594
34.06	0.40022
34.08	0.37024
34.1	0.33814
34.12	0.32782
34.14	0.33025
34.16	0.32375
34.18	0.32678
34.2	0.33472
34.22	0.35772
34.24	0.38028
34.26	0.38147
34.28	0.38059
34.3	0.36897
34.32	0.35956
34.34	0.33954
34.36	0.30199
34.38	0.26773
34.4	0.25111
34.42	0.26077
34.44	0.26212
34.46	0.26897
34.48	0.29599
34.5	0.32379
34.52	0.34664
34.54	0.35852
34.56	0.35075
34.58	0.3327
34.6	0.31745
34.62	0.29565
34.64	0.24429
34.66	0.21436
34.68	0.21374
34.7	0.22822
34.72	0.25278
34.74	0.28268
34.76	0.29806
34.78	0.30888
34.8	0.30996
34.82	0.29023
34.84	0.25053
34.86	0.23021
34.88	0.22442
34.9	0.23502
34.92	0.25344
34.94	0.27613
34.96	0.27948
34.98	0.27143
35.02	0.24753
35.04	0.21556
35.06	0.18166
35.08	0.15694
35.1	0.1363
35.12	0.12965
35.14	0.12571
35.16	0.13422
35.18	0.13833
35.2	0.14545
35.22	0.15576
35.24	0.17765
35.26	0.19944
35.28	0.22267
35.3	0.23802
35.32	0.24993
35.34	0.25233
35.36	0.26119
35.38	0.26802
35.4	0.27648
35.42	0.2809
35.44	0.28352
35.46	0.27843
35.48	0.26678
35.5	0.23876
35.52	0.20593
35.54	0.16651
35.56	0.14422
35.58	0.13677
35.6	0.1498
35.62	0.17845
35.64	0.20931
35.66	0.23837
35.68	0.26084
35.7	0.26414
35.72	0.25057
35.74	0.2238
35.76	0.2013
35.78	0.18635
35.8	0.18844
35.82	0.20498
35.84	0.21372
35.86	0.22439
35.88	0.2438
35.9	0.24636
35.92	0.23766
35.94	0.22994
35.96	0.22145
35.98	0.21927
36.02	0.22145
36.04	0.22662
36.06	0.22278
36.08	0.22643
36.1	0.24372
36.12	0.2532
36.14	0.27597
36.16	0.30208
36.18	0.31516
36.2	0.30965
36.22	0.28715
36.24	0.25488
36.26	0.21453
36.28	0.17377
36.3	0.15016
36.32	0.14311
36.34	0.17134
36.36	0.20898
36.38	0.24211
36.4	0.26485
36.42	0.28933
36.44	0.31521
36.46	0.3324
36.48	0.32716
36.5	0.32186
36.52	0.30842
36.54	0.30267
36.56	0.29322
36.58	0.27489
36.6	0.26069
36.62	0.2662
36.64	0.28966
36.66	0.31364
36.68	0.32576
36.7	0.33046
36.72	0.31969
36.74	0.29824
36.76	0.26544
36.78	0.21698
36.8	0.18008
36.82	0.16971
36.84	0.18692
36.86	0.22118
36.88	0.25822
36.9	0.29007
36.92	0.31426
36.94	0.3187
36.96	0.30942
36.98	0.28525
37.02	0.27308
37.04	0.27982
37.06	0.30582
37.08	0.33592
37.1	0.36226
37.12	0.38462
37.14	0.393
37.16	0.3861
37.18	0.36285
37.2	0.33383
37.22	0.30939
37.24	0.2923
37.26	0.28298
37.28	0.27261
37.3	0.27611
37.32	0.28713
37.34	0.3007
37.36	0.32698
37.38	0.34941
37.4	0.36459
37.42	0.3777
37.44	0.38384
37.46	0.38046
37.48	0.37323
37.5	0.37069
37.52	0.35591
37.54	0.33818
37.56	0.32384
37.58	0.30117
37.6	0.26943
37.62	0.25655
37.64	0.24723
37.66	0.24376
37.68	0.26275
37.7	0.29254
37.72	0.30787
37.74	0.32109
37.76	0.32534
37.78	0.32105
37.8	0.31316
37.82	0.31854
37.84	0.31639
37.86	0.31175
37.88	0.31997
37.9	0.32572
37.92	0.32409
37.94	0.32775
37.96	0.32757
37.98	0.32524
38.02	0.32784
38.04	0.33071
38.06	0.32276
38.08	0.30968
38.1	0.29832
38.12	0.28671
38.14	0.27995
38.16	0.28093
38.18	0.2908
38.2	0.30262
38.22	0.32562
38.24	0.34016
38.26	0.35207
38.28	0.36296
38.3	0.36897
38.32	0.36666
38.34	0.35551
38.36	0.34308
38.38	0.33427
38.4	0.32087
38.42	0.30322
38.44	0.26796
38.46	0.23265
38.48	0.20296
38.5	0.17879
38.52	0.15503
38.54	0.1423
38.56	0.14662
38.58	0.17316
38.6	0.21127
38.62	0.24063
38.64	0.27036
38.66	0.29359
38.68	0.31341
38.7	0.32919
38.72	0.32192
38.74	0.30668
38.76	0.28801
38.78	0.27497
38.8	0.26472
38.82	0.26157
38.84	0.2762
38.86	0.2826
38.88	0.29981
38.9	0.32356
38.92	0.32855
38.94	0.33334
38.96	0.3335
38.98	0.33202
39.02	0.33147
39.04	0.34316
39.06	0.34784
39.08	0.34159
39.1	0.34147
39.12	0.33132
39.14	0.30824
39.16	0.28741
39.18	0.26316
39.2	0.24144
39.22	0.22224
39.24	0.21257
39.26	0.20666
39.28	0.20363
39.3	0.20451
39.32	0.19689
39.34	0.19683
39.36	0.2089
39.38	0.2337
39.4	0.26222
39.42	0.28963
39.44	0.31928
39.46	0.35007
39.48	0.36343
39.5	0.35907
39.52	0.34724
39.54	0.34492
39.56	0.36237
39.58	0.3982
39.6	0.43637
39.62	0.47627
39.64	0.51304
39.66	0.54528
39.68	0.55991
39.7	0.5586
39.72	0.56379
39.74	0.57767
39.76	0.61546
39.78	0.66283
39.8	0.70363
39.82	0.72902
39.84	0.7349
39.86	0.73204
39.88	0.70425
39.9	0.66358
39.92	0.62508
39.94	0.58907
39.96	0.56695
39.98	0.5475
40.02	0.52887
40.04	0.51218
40.06	0.50328
40.08	0.50402
40.1	0.48597
40.12	0.46696
40.14	0.44957
40.16	0.4215
40.18	0.38532
40.2	0.34648
40.22	0.31259
40.24	0.28397
40.26	0.26611
40.28	0.25764
40.3	0.24087
40.32	0.23162
40.34	0.23619
40.36	0.24144
40.38	0.25952
40.4	0.28055
40.42	0.30336
40.44	0.32751
40.46	0.35052
40.48	0.37243
40.5	0.38319
40.52	0.38099
40.54	0.38136
40.56	0.38116
40.58	0.39023
40.6	0.38394
40.62	0.3792
40.64	0.38612
40.66	0.38646
40.68	0.38648
40.7	0.38096
40.72	0.36468
40.74	0.35692
40.76	0.35507
40.78	0.36095
40.8	0.36205
40.82	0.3714
40.84	0.39098
40.86	0.39448
40.88	0.37928
40.9	0.35015
40.92	0.30619
40.94	0.25915
40.96	0.21711
40.98	0.18796
41.02	0.17367
41.04	0.18083
41.06	0.20351
41.08	0.22012
41.1	0.22682
41.12	0.22852
41.14	0.21363
41.16	0.18931
41.18	0.17412
41.2	0.16522
41.22	0.16933
41.24	0.18396
41.26	0.1973
41.28	0.20762
41.3	0.21998
41.32	0.2323
41.34	0.23785
41.36	0.23814
41.38	0.24613
41.4	0.24397
41.42	0.24886
41.44	0.24345
41.46	0.2346
41.48	0.21665
41.5	0.2005
41.52	0.18754
41.54	0.18059
41.56	0.16756
41.58	0.16649
41.6	0.16435
41.62	0.17247
41.64	0.17427
41.66	0.18742
41.68	0.19346
41.7	0.20643
41.72	0.22479
41.74	0.25551
41.76	0.27946
41.78	0.31283
41.8	0.32446
41.82	0.30817
41.84	0.27096
41.86	0.22322
41.88	0.1691
41.9	0.11769
41.92	0.08534
41.94	0.08796
41.96	0.1146
41.98	0.16888
42.02	0.22142
42.04	0.27106
42.06	0.31555
42.08	0.33718
42.1	0.34565
42.12	0.32831
42.14	0.30808
42.16	0.28951
42.18	0.27409
42.2	0.27006
42.22	0.27089
42.24	0.27914
42.26	0.28509
42.28	0.28437
42.3	0.2866
42.32	0.28742
42.34	0.29919
42.36	0.31128
42.38	0.3268
42.4	0.34417
42.42	0.35164
42.44	0.34122
42.46	0.31585
42.48	0.27609
42.5	0.23269
42.52	0.20187
42.54	0.17938
42.56	0.17199
42.58	0.1863
42.6	0.22364
42.62	0.27195
42.64	0.30458
42.66	0.32522
42.68	0.31524
42.7	0.29292
42.72	0.27833
42.74	0.25828
42.76	0.25567
42.78	0.27095
42.8	0.30956
42.82	0.35548
42.84	0.37968
42.86	0.37891
42.88	0.34941
42.9	0.31189
42.92	0.2812
42.94	0.24044
42.96	0.21296
42.98	0.19983
43.02	0.21038
43.04	0.23094
43.06	0.24691
43.08	0.25044
43.1	0.25467
43.12	0.25645
43.14	0.25741
43.16	0.24194
43.18	0.22503
43.2	0.20931
43.22	0.20207
43.24	0.19261
43.26	0.18545
43.28	0.18382
43.3	0.1903
43.32	0.20277
43.34	0.218
43.36	0.22072
43.38	0.221
43.4	0.22521
43.42	0.23153
43.44	0.2433
43.46	0.26062
43.48	0.27915
43.5	0.29499
43.52	0.30136
43.54	0.29074
43.56	0.25425
43.58	0.21402
43.6	0.18069
43.62	0.15329
43.64	0.14638
43.66	0.14744
43.68	0.16176
43.7	0.19173
43.72	0.20683
43.74	0.21625
43.76	0.21515
43.78	0.21989
43.8	0.22866
43.82	0.24069
43.84	0.26034
43.86	0.27742
43.88	0.29738
43.9	0.31352
43.92	0.30787
43.94	0.31035
43.96	0.30637
43.98	0.30943
44.02	0.31524
44.04	0.33253
44.06	0.34772
44.08	0.34964
44.1	0.33844
44.12	0.31964
44.14	0.30055
44.16	0.29673
44.18	0.28773
44.2	0.29049
44.22	0.29717
44.24	0.3081
44.26	0.30248
44.28	0.28164
44.3	0.25505
44.32	0.2379
44.34	0.22863
44.36	0.23038
44.38	0.23873
44.4	0.25357
44.42	0.25944
44.44	0.25382
44.46	0.23572
44.48	0.21683
44.5	0.20086
44.52	0.19386
44.54	0.1892
44.56	0.19724
44.58	0.21941
44.6	0.24284
44.62	0.26488
44.64	0.27961
44.66	0.29224
44.68	0.30376
44.7	0.30595
44.72	0.30123
44.74	0.28461
44.76	0.2709
44.78	0.25831
44.8	0.23919
44.82	0.22235
44.84	0.20081
44.86	0.18698
44.88	0.17644
44.9	0.17394
44.92	0.18508
44.94	0.20272
44.96	0.23323
44.98	0.25303
45.02	0.25758
45.04	0.25233
45.06	0.23363
45.08	0.20153
45.1	0.16033
45.12	0.13345
45.14	0.12865
45.16	0.14394
45.18	0.18029
45.2	0.21668
45.22	0.25981
45.24	0.29451
45.26	0.31427
45.28	0.3063
45.3	0.2806
45.32	0.24994
45.34	0.22579
45.36	0.2164
45.38	0.22097
45.4	0.23215
45.42	0.25272
45.44	0.26289
45.46	0.27227
45.48	0.28063
45.5	0.28735
45.52	0.29398
45.54	0.31085
45.56	0.3288
45.58	0.34229
45.6	0.35007
45.62	0.34575
45.64	0.32762
45.66	0.31745
45.68	0.31909
45.7	0.32311
45.72	0.33203
45.74	0.33907
45.76	0.32574
45.78	0.31934
45.8	0.31511
45.82	0.30748
45.84	0.31108
45.86	0.33311
45.88	0.36591
45.9	0.41571
45.92	0.46412
45.94	0.49833
45.96	0.51522
45.98	0.54582
46.02	0.56374
46.04	0.58217
46.06	0.61043
46.08	0.64436
46.1	0.67778
46.12	0.72837
46.14	0.76323
46.16	0.78684
46.18	0.80906
46.2	0.83654
46.22	0.84966
46.24	0.86814
46.26	0.87606
46.28	0.87884
46.3	0.85996
46.32	0.83336
46.34	0.78773
46.36	0.72401
46.38	0.67056
46.4	0.62599
46.42	0.59883
46.44	0.58589
46.46	0.58148
46.48	0.59582
46.5	0.60352
46.52	0.61676
46.54	0.62608
46.56	0.6143
46.58	0.60508
46.6	0.58332
46.62	0.56317
46.64	0.52496
46.66	0.48335
46.68	0.44424
46.7	0.40415
46.72	0.37482
46.74	0.35735
46.76	0.34492
46.78	0.34779
46.8	0.35629
46.82	0.37869
46.84	0.3961
46.86	0.40607
46.88	0.41048
46.9	0.40819
46.92	0.40708
46.94	0.40847
46.96	0.41172
46.98	0.42579
47.02	0.45076
47.04	0.48602
47.06	0.52153
47.08	0.53939
47.1	0.53717
47.12	0.51395
47.14	0.4813
47.16	0.42533
47.18	0.36888
47.2	0.32613
47.22	0.30473
47.24	0.30304
47.26	0.32106
47.28	0.35273
47.3	0.3811
47.32	0.40146
47.34	0.4208
47.36	0.41177
47.38	0.39387
47.4	0.37297
47.42	0.34174
47.44	0.29763
47.46	0.25607
47.48	0.22701
47.5	0.19766
47.52	0.18651
47.54	0.20626
47.56	0.22741
47.58	0.25778
47.6	0.29592
47.62	0.31977
47.64	0.3221
47.66	0.30529
47.68	0.27749
47.7	0.25108
47.72	0.23982
47.74	0.24089
47.76	0.23858
47.78	0.24797
47.8	0.26827
47.82	0.28259
47.84	0.28266
47.86	0.26259
47.88	0.24404
47.9	0.23208
47.92	0.217
47.94	0.20293
47.96	0.19517
47.98	0.19894
48.02	0.21553
48.04	0.2352
48.06	0.26099
48.08	0.28109
48.1	0.30421
48.12	0.31776
48.14	0.31278
48.16	0.29815
48.18	0.2686
48.2	0.22089
48.22	0.18179
48.24	0.1512
48.26	0.13951
48.28	0.14618
48.3	0.16569
48.32	0.19206
48.34	0.21954
48.36	0.24412
48.38	0.24976
48.4	0.24462
48.42	0.24601
48.44	0.23306
48.46	0.21931
48.48	0.20889
48.5	0.19185
48.52	0.17685
48.54	0.16718
48.56	0.15838
48.58	0.15032
48.6	0.14317
48.62	0.13093
48.64	0.11025
48.66	0.09691
48.68	0.09776
48.7	0.11135
48.72	0.13886
48.74	0.1769
48.76	0.21976
48.78	0.26086
48.8	0.28217
48.82	0.28627
48.84	0.28681
48.86	0.28223
48.88	0.28917
48.9	0.29792
48.92	0.3064
48.94	0.30915
48.96	0.31462
48.98	0.31637
49	0.31291
49.02	0.30963
49.04	0.3106
49.06	0.32612
49.08	0.35763
49.1	0.39432
49.12	0.4295
49.14	0.45432
49.16	0.48453
49.18	0.50127
49.2	0.50289
49.22	0.48669
49.24	0.45502
49.26	0.44092
49.28	0.41906
49.3	0.402
49.32	0.37513
49.34	0.3456
49.36	0.32371
49.38	0.29916
49.4	0.27671
49.42	0.24983
49.44	0.22425
49.46	0.22307
49.48	0.21185
49.5	0.2087
49.52	0.19355
49.54	0.18264
49.56	0.18273
49.58	0.19776
49.6	0.22054
49.62	0.23703
49.64	0.26334
49.66	0.29079
49.68	0.29786
49.7	0.29414
49.72	0.27186
49.74	0.24404
49.76	0.22254
49.78	0.2132
49.8	0.20846
49.82	0.21111
49.84	0.23857
49.86	0.26962
49.88	0.29269
49.9	0.30556
49.92	0.30327
49.94	0.28356
49.96	0.25952
49.98	0.23508
50.02	0.20454
50.04	0.17732
50.06	0.16965
50.08	0.18141
50.1	0.19216
50.12	0.20221
50.14	0.20475
50.16	0.20512
50.18	0.20712
50.2	0.21539
50.22	0.21578
50.24	0.21437
50.26	0.22773
50.28	0.24658
50.3	0.24568
50.32	0.22785
50.34	0.19322
50.36	0.1629
50.38	0.12989
50.4	0.11456
50.42	0.10786
50.44	0.1216
50.46	0.15277
50.48	0.18458
50.5	0.2182
50.52	0.23876
50.54	0.24575
50.56	0.24813
50.58	0.23574
50.6	0.2248
50.62	0.21278
50.64	0.2109
50.66	0.20291
50.68	0.19812
50.7	0.20711
[truncated: 1,503 more rows]

## Sheet: Fig 3f
	Patterned SnS
2 theta	Normalized intensity (a.u)
10	0.02728
10.02	0.02778
10.04	0.02816
10.06	0.02842
10.08	0.02857
10.1	0.0286
10.12	0.02851
10.14	0.02831
10.16	0.02798
10.18	0.02754
10.2	0.02699
10.22	0.02633
10.24	0.0261
10.26	0.02291
10.28	0.0225
10.3	0.02166
10.32	0.02088
10.34	0.02333
10.36	0.02398
10.38	0.02358
10.4	0.02395
10.42	0.02564
10.44	0.02599
10.46	0.02714
10.48	0.02891
10.5	0.03105
10.52	0.03342
10.54	0.0301
10.56	0.02909
10.58	0.0296
10.6	0.02989
10.62	0.02695
10.64	0.02685
10.66	0.02224
10.68	0.02318
10.7	0.01998
10.72	0.0192
10.74	0.02036
10.76	0.0217
10.78	0.02372
10.8	0.02511
10.82	0.02744
10.84	0.02912
10.86	0.03127
10.88	0.03343
10.9	0.0347
10.92	0.03126
10.94	0.03142
10.96	0.03
10.98	0.03221
11.02	0.03408
11.04	0.03394
11.06	0.03329
11.08	0.03037
11.1	0.02984
11.12	0.02738
11.14	0.02837
11.16	0.02918
11.18	0.03283
11.2	0.03211
11.22	0.03088
11.24	0.03373
11.26	0.03283
11.28	0.03383
11.3	0.03523
11.32	0.0383
11.34	0.03881
11.36	0.0363
11.38	0.03224
11.4	0.03657
11.42	0.03914
11.44	0.04037
11.46	0.03742
11.48	0.03648
11.5	0.03683
11.52	0.03751
11.54	0.03878
11.56	0.03945
11.58	0.03816
11.6	0.03609
11.62	0.0367
11.64	0.03855
11.66	0.03649
11.68	0.03795
11.7	0.03542
11.72	0.03627
11.74	0.03134
11.76	0.02586
11.78	0.02667
11.8	0.02777
11.82	0.02942
11.84	0.02984
11.86	0.03
11.88	0.0329
11.9	0.03503
11.92	0.03395
11.94	0.03652
11.96	0.03574
11.98	0.03674
12	0.03777
12.02	0.04003
12.04	0.03766
12.06	0.03539
12.08	0.03478
12.1	0.03608
12.12	0.03563
12.14	0.03531
12.16	0.04102
12.18	0.04347
12.2	0.04293
12.22	0.04716
12.24	0.04581
12.26	0.04459
12.28	0.04641
12.3	0.04389
12.32	0.04533
12.34	0.04485
12.36	0.04327
12.38	0.03987
12.4	0.03753
12.42	0.03375
12.44	0.02875
12.46	0.02923
12.48	0.0267
12.5	0.02953
12.52	0.02564
12.54	0.03173
12.56	0.03334
12.58	0.02904
12.6	0.02844
12.62	0.03036
12.64	0.02644
12.66	0.031
12.68	0.03614
12.7	0.03733
12.72	0.0431
12.74	0.04218
12.76	0.04371
12.78	0.04321
12.8	0.04181
12.82	0.04245
12.84	0.04358
12.86	0.04207
12.88	0.04017
12.9	0.04061
12.92	0.04122
12.94	0.04243
12.96	0.03921
12.98	0.03673
13.02	0.0378
13.04	0.03793
13.06	0.03728
13.08	0.04043
13.1	0.04168
13.12	0.04167
13.14	0.04244
13.16	0.03999
13.18	0.04037
13.2	0.04185
13.22	0.03767
13.24	0.03955
13.26	0.03522
13.28	0.03413
13.3	0.03352
13.32	0.03183
13.34	0.03415
13.36	0.03511
13.38	0.03694
13.4	0.03929
13.42	0.03823
13.44	0.03916
13.46	0.0411
13.48	0.04415
13.5	0.04567
13.52	0.04453
13.54	0.04191
13.56	0.04204
13.58	0.04393
13.6	0.04047
13.62	0.0342
13.64	0.03342
13.66	0.03226
13.68	0.03266
13.7	0.03172
13.72	0.03225
13.74	0.03398
13.76	0.03879
13.78	0.03534
13.8	0.03623
13.82	0.03279
13.84	0.03776
13.86	0.04092
13.88	0.03856
13.9	0.03607
13.92	0.03179
13.94	0.02899
13.96	0.03015
13.98	0.02807
14.02	0.02411
14.04	0.02636
14.06	0.02728
14.08	0.02816
14.1	0.02565
14.12	0.02604
14.14	0.02444
14.16	0.02606
14.18	0.02843
14.2	0.02643
14.22	0.02824
14.24	0.03151
14.26	0.03753
14.28	0.0378
14.3	0.03485
14.32	0.03957
14.34	0.03356
14.36	0.03698
14.38	0.03287
14.4	0.03208
14.42	0.03649
14.44	0.03421
14.46	0.03116
14.48	0.03052
14.5	0.03156
14.52	0.03279
14.54	0.03294
14.56	0.03271
14.58	0.03379
14.6	0.03252
14.62	0.03187
14.64	0.03737
14.66	0.04142
14.68	0.04248
14.7	0.04448
14.72	0.04525
14.74	0.03852
14.76	0.04118
14.78	0.03801
14.8	0.04037
14.82	0.04119
14.84	0.03609
14.86	0.03923
14.88	0.03679
14.9	0.03985
14.92	0.03735
14.94	0.03544
14.96	0.03547
14.98	0.03591
15.02	0.03477
15.04	0.03697
15.06	0.03708
15.08	0.03689
15.1	0.03535
15.12	0.03217
15.14	0.02966
15.16	0.02626
15.18	0.0304
15.2	0.03015
15.22	0.02976
15.24	0.03265
15.26	0.03365
15.28	0.03791
15.3	0.03593
15.32	0.04258
15.34	0.04508
15.36	0.04556
15.38	0.04554
15.4	0.04808
15.42	0.0459
15.44	0.04667
15.46	0.04368
15.48	0.04373
15.5	0.04271
15.52	0.04267
15.54	0.04258
15.56	0.04153
15.58	0.04268
15.6	0.04125
15.62	0.04712
15.64	0.04841
15.66	0.04782
15.68	0.04972
15.7	0.04667
15.72	0.04467
15.74	0.041
15.76	0.03475
15.78	0.03217
15.8	0.02957
15.82	0.02749
15.84	0.03326
15.86	0.03276
15.88	0.03241
15.9	0.03228
15.92	0.03498
15.94	0.03683
15.96	0.0352
15.98	0.03951
16.02	0.0436
16.04	0.05075
16.06	0.05221
16.08	0.05358
16.1	0.05272
16.12	0.04803
16.14	0.04415
16.16	0.04447
16.18	0.04335
16.2	0.04266
16.22	0.04335
16.24	0.04801
16.26	0.04851
16.28	0.04489
16.3	0.043
16.32	0.0421
16.34	0.04149
16.36	0.04146
16.38	0.03472
16.4	0.03642
16.42	0.03379
16.44	0.03536
16.46	0.03251
16.48	0.02838
16.5	0.02492
16.52	0.02573
16.54	0.02789
16.56	0.03076
16.58	0.03116
16.6	0.02841
16.62	0.03017
16.64	0.02845
16.66	0.02621
16.68	0.0245
16.7	0.02352
16.72	0.02455
16.74	0.02877
16.76	0.02961
16.78	0.02891
16.8	0.0303
16.82	0.02828
16.84	0.02851
16.86	0.02661
16.88	0.02731
16.9	0.03385
16.92	0.03829
16.94	0.04055
16.96	0.04146
16.98	0.04239
17.02	0.04104
17.04	0.04283
17.06	0.04225
17.08	0.04247
17.1	0.04177
17.12	0.04277
17.14	0.04541
17.16	0.04628
17.18	0.04118
17.2	0.03833
17.22	0.03456
17.24	0.03035
17.26	0.02691
17.28	0.02386
17.3	0.02704
17.32	0.03279
17.34	0.032
17.36	0.03036
17.38	0.03482
17.4	0.0399
17.42	0.03961
17.44	0.04075
17.46	0.03803
17.48	0.03957
17.5	0.03764
17.52	0.03968
17.54	0.03742
17.56	0.03576
17.58	0.03267
17.6	0.03101
17.62	0.0334
17.64	0.03401
17.66	0.03329
17.68	0.03684
17.7	0.03745
17.72	0.03796
17.74	0.03599
17.76	0.03886
17.78	0.04535
17.8	0.04651
17.82	0.04607
17.84	0.04391
17.86	0.04252
17.88	0.04495
17.9	0.04432
17.92	0.04781
17.94	0.0443
17.96	0.04344
17.98	0.04187
18.02	0.04365
18.04	0.04883
18.06	0.04997
18.08	0.04591
18.1	0.04312
18.12	0.04054
18.14	0.04073
18.16	0.0401
18.18	0.04078
18.2	0.03597
18.22	0.03791
18.24	0.03434
18.26	0.02972
18.28	0.02703
18.3	0.02477
18.32	0.02601
18.34	0.02529
18.36	0.02536
18.38	0.02728
18.4	0.02954
18.42	0.03293
18.44	0.03488
18.46	0.0351
18.48	0.03869
18.5	0.04121
18.52	0.04256
18.54	0.0413
18.56	0.04187
18.58	0.04007
18.6	0.03638
18.62	0.03579
18.64	0.02918
18.66	0.03093
18.68	0.02785
18.7	0.02865
18.72	0.02735
18.74	0.02865
18.76	0.03227
18.78	0.03592
18.8	0.03583
18.82	0.03617
18.84	0.03933
18.86	0.03702
18.88	0.04091
18.9	0.03742
18.92	0.0421
18.94	0.04229
18.96	0.04401
18.98	0.04153
19.02	0.03746
19.04	0.03679
19.06	0.03603
19.08	0.04004
19.1	0.03605
19.12	0.03271
19.14	0.03444
19.16	0.03912
19.18	0.0381
19.2	0.04039
19.22	0.04212
19.24	0.04225
19.26	0.04461
19.28	0.04283
19.3	0.04696
19.32	0.04822
19.34	0.05401
19.36	0.05287
19.38	0.05459
19.4	0.05312
19.42	0.05299
19.44	0.05114
19.46	0.05183
19.48	0.05176
19.5	0.04931
19.52	0.04723
19.54	0.04865
19.56	0.04617
19.58	0.04242
19.6	0.03854
19.62	0.03918
19.64	0.03206
19.66	0.03177
19.68	0.02841
19.7	0.0235
19.72	0.02106
19.74	0.0178
19.76	0.01762
19.78	0.01919
19.8	0.02027
19.82	0.02642
19.84	0.02256
19.86	0.02514
19.88	0.02864
19.9	0.03218
19.92	0.03091
19.94	0.03162
19.96	0.02861
19.98	0.0299
20.02	0.0297
20.04	0.03574
20.06	0.03577
20.08	0.04043
20.1	0.03571
20.12	0.03104
20.14	0.03279
20.16	0.03093
20.18	0.03235
20.2	0.03067
20.22	0.02777
20.24	0.02965
20.26	0.02124
20.28	0.0231
20.3	0.02961
20.32	0.02355
20.34	0.0233
20.36	0.02425
20.38	0.02492
20.4	0.03277
20.42	0.03485
20.44	0.03679
20.46	0.03371
20.48	0.03453
20.5	0.03153
20.52	0.03165
20.54	0.03486
20.56	0.03348
20.58	0.02761
20.6	0.02253
20.62	0.01973
20.64	0.02447
20.66	0.02292
20.68	0.02678
20.7	0.02739
20.72	0.0233
20.74	0.02947
20.76	0.0244
20.78	0.02268
20.8	0.01845
20.82	0.02008
20.84	0.02079
20.86	0.02405
20.88	0.03069
20.9	0.04088
20.92	0.04193
20.94	0.04231
20.96	0.0451
20.98	0.0413
21.02	0.04508
21.04	0.04558
21.06	0.05147
21.08	0.05005
21.1	0.05129
21.12	0.0502
21.14	0.04701
21.16	0.04368
21.18	0.03679
21.2	0.03243
21.22	0.03154
21.24	0.03567
21.26	0.03791
21.28	0.03928
21.3	0.04424
21.32	0.04909
21.34	0.04206
21.36	0.03836
21.38	0.04013
21.4	0.03644
21.42	0.03864
21.44	0.03565
21.46	0.03259
21.48	0.03082
21.5	0.03087
21.52	0.03027
21.54	0.02908
21.56	0.02824
21.58	0.02975
21.6	0.02532
21.62	0.02518
21.64	0.02507
21.66	0.02651
21.68	0.0245
21.7	0.03297
21.72	0.03086
21.74	0.02806
21.76	0.02849
21.78	0.03166
21.8	0.03277
21.82	0.03297
21.84	0.03533
21.86	0.03367
21.88	0.03416
21.9	0.04022
21.92	0.04108
21.94	0.04233
21.96	0.03875
21.98	0.04206
22.02	0.03844
22.04	0.0389
22.06	0.03948
22.08	0.03561
22.1	0.03523
22.12	0.03717
22.14	0.03578
22.16	0.03632
22.18	0.03541
22.2	0.03537
22.22	0.03346
22.24	0.03528
22.26	0.0394
22.28	0.0361
22.3	0.0292
22.32	0.03752
22.34	0.0308
22.36	0.02946
22.38	0.02873
22.4	0.03103
22.42	0.03144
22.44	0.02818
22.46	0.02706
22.48	0.02219
22.5	0.02739
22.52	0.02601
22.54	0.02962
22.56	0.02483
22.58	0.02615
22.6	0.03095
22.62	0.03069
22.64	0.03852
22.66	0.0369
22.68	0.0365
22.7	0.03524
22.72	0.03539
22.74	0.0255
22.76	0.02195
22.78	0.02409
22.8	0.01823
22.82	0.01483
22.84	0.00757
22.86	0.01306
22.88	0.00759
22.9	0.00823
22.92	0.0055
22.94	0.00666
22.96	0.00681
22.98	0.01681
23.02	0.01904
23.04	0.0208
23.06	0.03176
23.08	0.03223
23.1	0.03078
23.12	0.03004
23.14	0.02989
23.16	0.03256
23.18	0.0338
23.2	0.03763
23.22	0.03478
23.24	0.04002
23.26	0.04233
23.28	0.04588
23.3	0.0325
23.32	0.03521
23.34	0.03846
23.36	0.0349
23.38	0.03518
23.4	0.03255
23.42	0.02513
23.44	0.02786
23.46	0.02495
23.48	0.01648
23.5	0.0092
23.52	0.01151
23.54	0.01356
23.56	0.0104
23.58	0.01017
23.6	0.01607
23.62	0.01924
23.64	0.02525
23.66	0.02731
23.68	0.02417
23.7	0.02316
23.72	0.0303
23.74	0.03023
23.76	0.02338
23.78	0.02525
23.8	0.02751
23.82	0.02837
23.84	0.02983
23.86	0.02476
23.88	0.02311
23.9	0.02165
23.92	0.02239
23.94	0.02335
23.96	0.02375
23.98	0.02451
24.02	0.02988
24.04	0.03536
24.06	0.03809
24.08	0.04179
24.1	0.03637
24.12	0.03667
24.14	0.03733
24.16	0.03896
24.18	0.04307
24.2	0.04774
24.22	0.05244
24.24	0.05223
24.26	0.0493
24.28	0.0472
24.3	0.0466
24.32	0.04478
24.34	0.04232
24.36	0.04407
24.38	0.04415
24.4	0.04574
24.42	0.05354
24.44	0.05128
24.46	0.0445
24.48	0.04143
24.5	0.03419
24.52	0.03556
24.54	0.0411
24.56	0.04431
24.58	0.04375
24.6	0.03992
24.62	0.0401
24.64	0.03831
24.66	0.02791
24.68	0.0287
24.7	0.02806
24.72	0.0208
24.74	0.01968
24.76	0.02285
24.78	0.02739
24.8	0.02267
24.82	0.01825
24.84	0.01525
24.86	0.01227
24.88	0.01778
24.9	0.02118
24.92	0.02478
24.94	0.02519
24.96	0.02935
24.98	0.0308
25.02	0.03277
25.04	0.03679
25.06	0.03874
25.08	0.03974
25.1	0.04317
25.12	0.04306
25.14	0.04283
25.16	0.04061
25.18	0.03868
25.2	0.0432
25.22	0.03388
25.24	0.0351
25.26	0.0333
25.28	0.03044
25.3	0.03442
25.32	0.03645
25.34	0.03328
25.36	0.03422
25.38	0.03848
25.4	0.04011
25.42	0.04053
25.44	0.04383
25.46	0.04498
25.48	0.04153
25.5	0.0366
25.52	0.03653
25.54	0.03189
25.56	0.03004
25.58	0.0281
25.6	0.03143
25.62	0.02635
25.64	0.02565
25.66	0.02527
25.68	0.03135
25.7	0.03584
25.72	0.03665
25.74	0.03303
25.76	0.03267
25.78	0.02894
25.8	0.02481
25.82	0.02406
25.84	0.01749
25.86	0.01117
25.88	0.00971
25.9	0.00909
25.92	0.00538
25.94	0.00536
25.96	0.01149
25.98	0.01334
26.02	0.02095
26.04	0.02105
26.06	0.02266
26.08	0.02793
26.1	0.03443
26.12	0.03958
26.14	0.04045
26.16	0.04548
26.18	0.04397
26.2	0.04384
26.22	0.04293
26.24	0.0481
26.26	0.04642
26.28	0.04678
26.3	0.04351
26.32	0.03829
26.34	0.03463
26.36	0.03716
26.38	0.04089
26.4	0.03258
26.42	0.02658
26.44	0.02292
26.46	0.02161
26.48	0.02173
26.5	0.027
26.52	0.02839
26.54	0.02532
26.56	0.03008
26.58	0.02577
26.6	0.02327
26.62	0.02619
26.64	0.02518
26.66	0.02245
26.68	0.01834
26.7	0.0147
26.72	0.01963
26.74	0.01565
26.76	0.01389
26.78	0.01018
26.8	0
26.82	0.00261
26.84	0.00371
26.86	0.00477
26.88	0.00987
26.9	0.01449
26.92	0.01714
26.94	0.01751
26.96	0.01921
26.98	0.01627
27.02	0.01805
27.04	0.02198
27.06	0.01899
27.08	0.01443
27.1	0.0183
27.12	0.01646
27.14	0.01556
27.16	0.0139
27.18	0.01029
27.2	0.00904
27.22	0.00664
27.24	0.01072
27.26	0.01307
27.28	0.01923
27.3	0.02443
27.32	0.02704
27.34	0.03094
27.36	0.03046
27.38	0.02911
27.4	0.03213
27.42	0.02929
27.44	0.02637
27.46	0.01922
27.48	0.01859
27.5	0.02311
27.52	0.02016
27.54	0.02164
27.56	0.02649
27.58	0.02223
27.6	0.02642
27.62	0.02339
27.64	0.03062
27.66	0.03243
27.68	0.03203
27.7	0.03518
27.72	0.03632
27.74	0.0347
27.76	0.03678
27.78	0.03498
27.8	0.03551
27.82	0.02775
27.84	0.02697
27.86	0.02495
27.88	0.02967
27.9	0.02409
27.92	0.02918
27.94	0.02702
27.96	0.02999
27.98	0.02421
28.02	0.02231
28.04	0.01779
28.06	0.02429
28.08	0.02045
28.1	0.01733
28.12	0.02031
28.14	0.02093
28.16	0.01793
28.18	0.02172
28.2	0.02151
28.22	0.02394
28.24	0.01927
28.26	0.02206
28.28	0.01943
28.3	0.01695
28.32	0.00989
28.34	0.01374
28.36	0.01103
28.38	0.01684
28.4	0.01186
28.42	0.01265
28.44	0.01733
28.46	0.0228
28.48	0.02535
28.5	0.02246
28.52	0.02118
28.54	0.02349
28.56	0.02512
28.58	0.02439
28.6	0.02381
28.62	0.02305
28.64	0.01915
28.66	0.01883
28.68	0.02059
28.7	0.01931
28.72	0.01925
28.74	0.02279
28.76	0.02626
28.78	0.02785
28.8	0.02646
28.82	0.0288
28.84	0.03117
28.86	0.0339
28.88	0.03492
28.9	0.02949
28.92	0.0278
28.94	0.02877
28.96	0.02784
28.98	0.02419
29.02	0.02691
29.04	0.02566
29.06	0.02807
29.08	0.02964
29.1	0.02947
29.12	0.02682
29.14	0.02526
29.16	0.02236
29.18	0.01833
29.2	0.01181
29.22	0.00936
29.24	0.00754
29.26	0.0094
29.28	0.01321
29.3	0.01236
29.32	0.01247
29.34	0.01569
29.36	0.01945
29.38	0.02164
29.4	0.01901
29.42	0.02351
29.44	0.02302
29.46	0.02265
29.48	0.01884
29.5	0.02287
29.52	0.0267
29.54	0.02215
29.56	0.01775
29.58	0.01243
29.6	0.01414
29.62	0.01915
29.64	0.02041
29.66	0.02829
29.68	0.03062
29.7	0.03497
29.72	0.03584
29.74	0.03906
29.76	0.03633
29.78	0.03783
29.8	0.03762
29.82	0.03763
29.84	0.03234
29.86	0.02596
29.88	0.02487
29.9	0.02806
29.92	0.02008
29.94	0.01273
29.96	0.00971
29.98	0.00959
30.02	0.01136
30.04	0.01037
30.06	0.01049
30.08	0.0165
30.1	0.0192
30.12	0.018
30.14	0.0189
30.16	0.02502
30.18	0.02785
30.2	0.03592
30.22	0.03436
30.24	0.03337
30.26	0.03839
30.28	0.03775
30.3	0.04465
30.32	0.04829
30.34	0.04633
30.36	0.0479
30.38	0.04743
30.4	0.04365
30.42	0.04866
30.44	0.04729
30.46	0.04889
30.48	0.05266
30.5	0.04731
30.52	0.04367
30.54	0.04721
30.56	0.04365
30.58	0.04117
30.6	0.03667
30.62	0.03583
30.64	0.03713
30.66	0.03973
30.68	0.03729
30.7	0.04507
30.72	0.04942
30.74	0.05249
30.76	0.05985
30.78	0.06128
30.8	0.06588
30.82	0.07787
30.84	0.0789
30.86	0.08368
30.88	0.0836
30.9	0.08003
30.92	0.08229
30.94	0.07491
30.96	0.06657
30.98	0.06123
31.02	0.05618
31.04	0.05776
31.06	0.05661
31.08	0.05155
31.1	0.04946
31.12	0.05488
31.14	0.05782
31.16	0.05794
31.18	0.06049
31.2	0.05703
31.22	0.05385
31.24	0.05161
31.26	0.05015
31.28	0.04979
31.3	0.05221
31.32	0.0574
31.34	0.05589
31.36	0.05327
31.38	0.05694
31.4	0.06204
31.42	0.06933
31.44	0.07841
31.46	0.08655
31.48	0.09174
31.5	0.10257
31.52	0.11376
31.54	0.1245
31.56	0.13514
31.58	0.14152
31.6	0.1513
31.62	0.16861
31.64	0.18292
31.66	0.19805
31.68	0.21889
31.7	0.25034
31.72	0.28222
31.74	0.31898
31.76	0.36544
31.78	0.42541
31.8	0.48798
31.82	0.54743
31.84	0.61651
31.86	0.68426
31.88	0.75546
31.9	0.82253
31.92	0.88731
31.94	0.93716
31.96	0.97386
31.98	0.99247
32.02	1
32.04	0.99148
32.06	0.95523
32.08	0.90323
32.1	0.85481
32.12	0.79555
32.14	0.72277
32.16	0.64801
32.18	0.57159
32.2	0.50068
32.22	0.42427
32.24	0.35129
32.26	0.29629
32.28	0.2469
32.3	0.20739
32.32	0.17775
32.34	0.15004
32.36	0.12934
32.38	0.11613
32.4	0.10018
32.42	0.09381
32.44	0.09168
32.46	0.08735
32.48	0.08546
32.5	0.09191
32.52	0.09347
32.54	0.09141
32.56	0.08831
32.58	0.09171
32.6	0.08855
32.62	0.08276
32.64	0.08
32.66	0.07945
32.68	0.07503
32.7	0.06746
32.72	0.06486
32.74	0.05625
32.76	0.05642
32.78	0.05322
32.8	0.0503
32.82	0.0494
32.84	0.05001
32.86	0.04825
32.88	0.05045
32.9	0.05436
32.92	0.05971
32.94	0.05881
32.96	0.0607
32.98	0.07146
33.02	0.07213
33.04	0.07701
33.06	0.08108
33.08	0.08029
33.1	0.07544
33.12	0.07397
33.14	0.07367
33.16	0.07148
33.18	0.07348
33.2	0.07393
33.22	0.07082
33.24	0.06574
33.26	0.06638
33.28	0.06302
33.3	0.06106
33.32	0.06409
33.34	0.06223
33.36	0.06269
33.38	0.06436
33.4	0.06585
33.42	0.06178
33.44	0.06003
33.46	0.05786
33.48	0.05484
33.5	0.0521
33.52	0.05577
33.54	0.05541
33.56	0.0583
33.58	0.06245
33.6	0.06433
33.62	0.06226
33.64	0.06092
33.66	0.06116
33.68	0.05661
33.7	0.05491
33.72	0.0552
33.74	0.0523
33.76	0.05287
33.78	0.04821
33.8	0.04651
33.82	0.04677
33.84	0.0496
33.86	0.04972
33.88	0.05168
33.9	0.05085
33.92	0.05331
33.94	0.0536
33.96	0.0571
33.98	0.06117
34.02	0.0609
34.04	0.05964
34.06	0.0589
34.08	0.05893
34.1	0.05645
34.12	0.05879
34.14	0.05945
34.16	0.06051
34.18	0.06169
34.2	0.05893
34.22	0.05956
34.24	0.05672
34.26	0.05641
34.28	0.0568
34.3	0.05545
34.32	0.05198
34.34	0.05049
34.36	0.05019
34.38	0.05182
34.4	0.04743
34.42	0.04307
34.44	0.04556
34.46	0.04581
34.48	0.04574
34.5	0.04781
34.52	0.05039
34.54	0.04829
34.56	0.0492
34.58	0.05524
34.6	0.05492
34.62	0.05823
34.64	0.06043
34.66	0.06653
34.68	0.06692
34.7	0.06576
34.72	0.06448
34.74	0.06573
34.76	0.06208
34.78	0.05935
34.8	0.05272
34.82	0.05278
34.84	0.05319
34.86	0.05333
34.88	0.04951
34.9	0.04651
34.92	0.04278
34.94	0.03964
34.96	0.04491
34.98	0.04691
35.02	0.04609
35.04	0.04782
35.06	0.04978
35.08	0.05142
35.1	0.05098
35.12	0.05419
35.14	0.0521
35.16	0.05496
35.18	0.05105
35.2	0.05755
35.22	0.05727
35.24	0.06009
35.26	0.06115
35.28	0.06049
35.3	0.05615
35.32	0.05267
35.34	0.05037
35.36	0.0492
35.38	0.05009
35.4	0.05
35.42	0.05078
35.44	0.05056
35.46	0.05161
35.48	0.0543
35.5	0.05511
35.52	0.05607
35.54	0.05415
35.56	0.05673
35.58	0.05721
35.6	0.05821
35.62	0.05692
35.64	0.05422
35.66	0.04961
35.68	0.04559
35.7	0.04575
35.72	0.04158
35.74	0.03651
35.76	0.037
35.78	0.03607
35.8	0.03326
35.82	0.03443
35.84	0.03343
35.86	0.03376
35.88	0.03704
35.9	0.03852
35.92	0.03708
35.94	0.03805
35.96	0.03691
35.98	0.03484
36.02	0.03284
36.04	0.03479
36.06	0.03005
36.08	0.03217
36.1	0.0331
36.12	0.03349
36.14	0.03049
36.16	0.03167
36.18	0.03551
36.2	0.03432
36.22	0.03351
36.24	0.03981
36.26	0.04447
36.28	0.04391
36.3	0.0474
36.32	0.04928
36.34	0.04207
36.36	0.04664
36.38	0.04488
36.4	0.04521
36.42	0.04442
36.44	0.04636
36.46	0.04227
36.48	0.04557
36.5	0.04322
36.52	0.04365
36.54	0.04357
36.56	0.04524
36.58	0.04508
36.6	0.04382
36.62	0.04713
36.64	0.05008
36.66	0.05456
36.68	0.04824
36.7	0.0527
36.72	0.05226
36.74	0.05094
36.76	0.0542
36.78	0.05254
36.8	0.05198
36.82	0.04996
36.84	0.05282
36.86	0.04999
36.88	0.05273
36.9	0.04927
36.92	0.04723
36.94	0.04658
36.96	0.04733
36.98	0.04706
37.02	0.0446
37.04	0.0487
37.06	0.0499
37.08	0.05191
37.1	0.04712
37.12	0.0481
37.14	0.04783
37.16	0.04848
37.18	0.04813
37.2	0.04559
37.22	0.04487
37.24	0.04533
37.26	0.04511
37.28	0.04557
37.3	0.04542
37.32	0.04004
37.34	0.03769
37.36	0.03849
37.38	0.03705
37.4	0.03356
37.42	0.03366
37.44	0.03743
37.46	0.03859
37.48	0.0367
37.5	0.03887
37.52	0.04126
37.54	0.04491
37.56	0.04844
37.58	0.0507
37.6	0.04873
37.62	0.05139
37.64	0.05435
37.66	0.05589
37.68	0.05647
37.7	0.05302
37.72	0.04614
37.74	0.04452
37.76	0.0389
37.78	0.03757
37.8	0.0366
37.82	0.03688
37.84	0.03597
37.86	0.03411
37.88	0.03538
37.9	0.03763
37.92	0.03552
37.94	0.03648
37.96	0.03858
37.98	0.03626
38.02	0.03514
38.04	0.03519
38.06	0.03666
38.08	0.03728
38.1	0.03557
38.12	0.03472
38.14	0.03222
38.16	0.03269
38.18	0.03131
38.2	0.03138
38.22	0.03105
38.24	0.03148
38.26	0.02949
38.28	0.02748
38.3	0.02884
38.32	0.02691
38.34	0.02442
38.36	0.0231
38.38	0.02668
38.4	0.02638
38.42	0.0275
38.44	0.03099
38.46	0.03104
38.48	0.03207
38.5	0.03467
38.52	0.03345
38.54	0.03327
38.56	0.03593
38.58	0.03763
38.6	0.03695
38.62	0.03934
38.64	0.03831
38.66	0.03479
38.68	0.03141
38.7	0.03265
38.72	0.03266
38.74	0.02945
38.76	0.03221
38.78	0.03569
38.8	0.03399
38.82	0.03191
38.84	0.02869
38.86	0.02506
38.88	0.02582
38.9	0.02854
38.92	0.02537
38.94	0.02903
38.96	0.03206
38.98	0.03438
39.02	0.03511
39.04	0.03513
39.06	0.03438
39.08	0.03907
39.1	0.04054
39.12	0.04169
39.14	0.04236
39.16	0.0408
39.18	0.04291
39.2	0.04222
39.22	0.03985
39.24	0.03576
39.26	0.03101
39.28	0.03155
39.3	0.02868
39.32	0.02621
39.34	0.02336
39.36	0.02685
39.38	0.02907
39.4	0.03073
39.42	0.02983
39.44	0.03181
39.46	0.03284
39.48	0.03442
39.5	0.03273
39.52	0.03148
39.54	0.03029
39.56	0.03105
39.58	0.03062
39.6	0.03601
39.62	0.03851
39.64	0.04231
39.66	0.04479
39.68	0.04491
39.7	0.0478
39.72	0.04853
39.74	0.05339
39.76	0.0548
39.78	0.05752
39.8	0.0553
39.82	0.05348
39.84	0.05488
39.86	0.04546
39.88	0.0425
39.9	0.03948
39.92	0.03386
39.94	0.02532
39.96	0.02636
39.98	0.02388
40.02	0.03036
40.04	0.03295
40.06	0.03524
40.08	0.03409
40.1	0.03829
40.12	0.04092
40.14	0.04465
40.16	0.04941
40.18	0.05035
40.2	0.05436
40.22	0.05352
40.24	0.05223
40.26	0.05378
40.28	0.04449
40.3	0.04474
40.32	0.04071
40.34	0.03335
40.36	0.02486
40.38	0.02509
40.4	0.02579
40.42	0.03061
40.44	0.03015
40.46	0.03228
40.48	0.03334
40.5	0.0378
40.52	0.03896
40.54	0.04664
40.56	0.04837
40.58	0.05165
40.6	0.05395
40.62	0.05476
40.64	0.05351
40.66	0.05561
40.68	0.05386
40.7	0.05483
40.72	0.05246
40.74	0.04834
40.76	0.04859
40.78	0.04796
40.8	0.04804
40.82	0.04723
40.84	0.04629
40.86	0.04649
40.88	0.04424
40.9	0.04329
40.92	0.04063
40.94	0.0403
40.96	0.03897
40.98	0.03555
41.02	0.03687
41.04	0.03585
41.06	0.03531
41.08	0.0367
41.1	0.03464
41.12	0.03277
41.14	0.03399
41.16	0.03687
41.18	0.03352
41.2	0.03035
41.22	0.03063
41.24	0.03403
41.26	0.03483
41.28	0.03501
41.3	0.03426
41.32	0.03139
41.34	0.03289
41.36	0.03831
41.38	0.03912
41.4	0.04045
41.42	0.04536
41.44	0.04796
41.46	0.05013
41.48	0.05143
41.5	0.0534
41.52	0.05773
41.54	0.06027
41.56	0.06078
41.58	0.05377
41.6	0.05479
41.62	0.05201
41.64	0.05147
41.66	0.04786
41.68	0.04589
41.7	0.04225
41.72	0.04037
41.74	0.04035
41.76	0.03871
41.78	0.03915
41.8	0.04086
41.82	0.04314
41.84	0.0474
41.86	0.04921
41.88	0.05069
41.9	0.05057
41.92	0.04887
41.94	0.04859
41.96	0.04725
41.98	0.04585
42.02	0.04435
42.04	0.0437
42.06	0.04058
42.08	0.03797
42.1	0.03542
42.12	0.03446
42.14	0.03393
42.16	0.03461
42.18	0.03645
42.2	0.04079
42.22	0.03934
42.24	0.04099
42.26	0.04846
42.28	0.04913
42.3	0.04907
42.32	0.05
42.34	0.05172
42.36	0.054
42.38	0.0533
42.4	0.05091
42.42	0.05068
42.44	0.0518
42.46	0.04522
42.48	0.04507
42.5	0.04368
42.52	0.04505
42.54	0.04373
42.56	0.04188
42.58	0.03679
42.6	0.03397
42.62	0.03238
42.64	0.03689
42.66	0.04208
42.68	0.04031
42.7	0.0437
42.72	0.04713
42.74	0.04727
42.76	0.04881
42.78	0.05163
42.8	0.05451
42.82	0.06067
42.84	0.05936
42.86	0.05798
42.88	0.06357
42.9	0.06564
42.92	0.06428
42.94	0.05891
42.96	0.05721
42.98	0.05084
43.02	0.05009
43.04	0.04827
43.06	0.04716
43.08	0.04615
43.1	0.04609
43.12	0.04461
43.14	0.03974
43.16	0.03555
43.18	0.03626
43.2	0.03788
43.22	0.03677
43.24	0.03455
43.26	0.03212
43.28	0.03181
43.3	0.03623
43.32	0.03533
43.34	0.03211
43.36	0.03297
43.38	0.03548
43.4	0.03346
43.42	0.0363
43.44	0.03466
43.46	0.0353
43.48	0.03805
43.5	0.03957
43.52	0.0371
43.54	0.03988
43.56	0.03968
43.58	0.04193
43.6	0.04624
43.62	0.04551
43.64	0.04947
43.66	0.05079
43.68	0.05277
43.7	0.05888
43.72	0.05898
43.74	0.06096
43.76	0.06167
43.78	0.05929
43.8	0.05753
43.82	0.05457
43.84	0.04951
43.86	0.04468
43.88	0.04365
43.9	0.04174
43.92	0.03799
43.94	0.03776
43.96	0.03256
43.98	0.03246
44.02	0.03214
44.04	0.03034
44.06	0.03441
44.08	0.03483
44.1	0.03915
44.12	0.03855
44.14	0.03646
44.16	0.03764
44.18	0.03839
44.2	0.03816
44.22	0.03607
44.24	0.03721
44.26	0.03653
44.28	0.03826
44.3	0.0405
44.32	0.04412
44.34	0.04256
44.36	0.04277
44.38	0.04042
44.4	0.0385
44.42	0.03769
44.44	0.03725
44.46	0.03937
44.48	0.03924
44.5	0.0371
44.52	0.02907
44.54	0.02725
44.56	0.02683
44.58	0.02364
44.6	0.02352
44.62	0.02035
44.64	0.02326
44.66	0.02565
44.68	0.02803
44.7	0.03047
44.72	0.03524
44.74	0.0331
44.76	0.03448
44.78	0.03419
44.8	0.03871
44.82	0.04151
44.84	0.04311
44.86	0.04697
44.88	0.04887
44.9	0.04958
44.92	0.0488
44.94	0.0494
44.96	0.05263
44.98	0.05303
45.02	0.05346
45.04	0.05119
45.06	0.05453
45.08	0.05483
45.1	0.05215
45.12	0.05009
45.14	0.05244
45.16	0.04966
45.18	0.04739
45.2	0.04613
45.22	0.04668
45.24	0.04347
45.26	0.04482
45.28	0.04552
45.3	0.04618
45.32	0.0414
45.34	0.04039
45.36	0.04073
45.38	0.04473
45.4	0.04129
45.42	0.03937
45.44	0.03911
45.46	0.04195
45.48	0.04242
45.5	0.04317
45.52	0.04352
45.54	0.04648
45.56	0.0435
45.58	0.04021
45.6	0.0398
45.62	0.03979
45.64	0.04174
45.66	0.04551
45.68	0.04698
45.7	0.04728
45.72	0.04431
45.74	0.04683
45.76	0.04704
45.78	0.04431
45.8	0.04003
45.82	0.03651
45.84	0.03827
45.86	0.04081
45.88	0.04238
45.9	0.0396
45.92	0.03814
45.94	0.03629
45.96	0.03373
45.98	0.03259
46.02	0.03359
46.04	0.03634
46.06	0.03943
46.08	0.04203
46.1	0.0449
46.12	0.04463
46.14	0.04364
46.16	0.04181
46.18	0.03528
46.2	0.03128
46.22	0.03217
46.24	0.03258
46.26	0.03684
46.28	0.03801
46.3	0.03702
46.32	0.03615
46.34	0.03639
46.36	0.03997
46.38	0.04149
46.4	0.04039
46.42	0.04297
46.44	0.04421
46.46	0.04428
46.48	0.04334
46.5	0.04213
46.52	0.04149
46.54	0.04067
46.56	0.03681
46.58	0.03243
46.6	0.0349
46.62	0.03841
46.64	0.03986
46.66	0.03816
46.68	0.03832
46.7	0.03614
46.72	0.03584
46.74	0.03822
46.76	0.0402
46.78	0.03918
46.8	0.03684
46.82	0.03662
46.84	0.03327
46.86	0.03022
46.88	0.0287
46.9	0.02787
46.92	0.02938
46.94	0.03031
46.96	0.02896
46.98	0.03165
47.02	0.03334
47.04	0.03722
47.06	0.03467
47.08	0.03158
47.1	0.03329
47.12	0.03102
47.14	0.02672
47.16	0.02898
47.18	0.02571
47.2	0.02883
47.22	0.0295
47.24	0.02889
47.26	0.0307
47.28	0.03336
47.3	0.03526
47.32	0.03881
47.34	0.04457
47.36	0.04544
47.38	0.04489
47.4	0.04661
47.42	0.04674
47.44	0.0447
47.46	0.04049
47.48	0.03929
47.5	0.03745
47.52	0.03224
47.54	0.02575
47.56	0.02378
47.58	0.02373
47.6	0.02326
47.62	0.02495
47.64	0.0246
47.66	0.02754
47.68	0.02882
47.7	0.03116
47.72	0.03683
47.74	0.0386
47.76	0.03649
47.78	0.03831
47.8	0.04163
47.82	0.04172
47.84	0.04286
47.86	0.04377
47.88	0.04265
47.9	0.04383
47.92	0.04052
47.94	0.03837
47.96	0.04101
47.98	0.04309
48.02	0.03965
48.04	0.04114
48.06	0.03826
48.08	0.03756
48.1	0.03382
48.12	0.0327
48.14	0.03102
48.16	0.02868
48.18	0.02605
48.2	0.02418
48.22	0.02045
48.24	0.01836
48.26	0.02183
48.28	0.01856
48.3	0.02064
48.32	0.02299
48.34	0.0206
48.36	0.02718
48.38	0.0304
48.4	0.03194
48.42	0.03106
48.44	0.03303
48.46	0.03398
48.48	0.03496
48.5	0.03518
48.52	0.03467
48.54	0.0351
48.56	0.03493
48.58	0.03155
48.6	0.02986
48.62	0.02487
48.64	0.02666
48.66	0.02684
48.68	0.02616
48.7	0.02733
48.72	0.02661
48.74	0.02907
48.76	0.03288
48.78	0.03202
48.8	0.03509
48.82	0.03712
48.84	0.04051
48.86	0.04294
48.88	0.04547
48.9	0.04449
48.92	0.04466
48.94	0.04532
48.96	0.04473
48.98	0.04287
49	0.0399
49.02	0.03612
49.04	0.03582
49.06	0.03333
49.08	0.03291
49.1	0.02785
49.12	0.02511
49.14	0.02643
49.16	0.02287
49.18	0.02062
49.2	0.01957
49.22	0.01734
49.24	0.01779
49.26	0.01958
49.28	0.01816
49.3	0.01726
49.32	0.01836
49.34	0.01825
49.36	0.02323
49.38	0.02397
49.4	0.02704
49.42	0.02771
49.44	0.03089
49.46	0.03174
49.48	0.03275
49.5	0.02897
49.52	0.03197
49.54	0.03377
49.56	0.03265
49.58	0.03023
49.6	0.03094
49.62	0.03285
49.64	0.03658
49.66	0.03407
49.68	0.03288
49.7	0.0311
49.72	0.03029
49.74	0.03126
49.76	0.03399
49.78	0.03233
49.8	0.0375
49.82	0.03647
49.84	0.03891
49.86	0.03722
49.88	0.03666
49.9	0.03449
49.92	0.04019
49.94	0.04394
49.96	0.04439
49.98	0.04376
50.02	0.04623
50.04	0.04826
50.06	0.04613
50.08	0.04241
50.1	0.04191
50.12	0.03848
50.14	0.03703
50.16	0.0339
50.18	0.03144
50.2	0.03049
50.22	0.03463
50.24	0.03092
50.26	0.03077
50.28	0.02782
50.3	0.02879
50.32	0.03026
50.34	0.03375
50.36	0.03528
50.38	0.03576
50.4	0.03603
50.42	0.03518
50.44	0.03869
50.46	0.03664
50.48	0.03856
50.5	0.03602
50.52	0.03485
50.54	0.03295
50.56	0.02974
50.58	0.02984
50.6	0.02617
50.62	0.02483
50.64	0.02145
50.66	0.01917
50.68	0.01669
50.7	0.01759
[truncated: 1,474 more rows]

## Sheet: Fig 3g
	Patterned MoS2
Raman shift (cm-1)	Intensity (a.u)
-261.074	808.126
-259.715	807.541
-258.357	807.113
-257	806.841
-255.642	806.724
-254.285	806.765
-252.928	807.148
-251.571	807.89
-250.215	808.357
-248.859	808.527
-247.503	808.692
-246.147	808.096
-244.792	807.713
-243.437	807.976
-242.082	807.561
-240.728	807.259
-239.373	807.294
-238.019	807.028
-236.666	807.167
-235.312	806.998
-233.959	807.543
-232.606	807.886
-231.254	808.35
-229.902	808.23
-228.55	808.105
-227.198	807.826
-225.846	808.191
-224.495	807.388
-223.144	807.467
-221.794	807.148
-220.443	806.782
-219.093	807.043
-217.743	807.283
-216.394	807.266
-215.045	808.204
-213.696	808.57
-212.347	809.41
-210.998	808.868
-209.65	808.942
-208.302	808.062
-206.955	807.614
-205.607	807.829
-204.26	808.221
-202.914	808.406
-201.567	808.563
-200.221	808.347
-198.875	808.094
-197.529	807.082
-196.184	807.17
-194.839	806.61
-193.494	807.08
-192.149	806.93
-190.805	807.438
-189.461	807.086
-188.117	806.681
-186.773	806.977
-185.43	807.388
-184.087	807.082
-182.744	807.635
-181.402	808.089
-180.06	808.104
-178.718	807
-177.376	806.882
-176.035	806.513
-174.694	806.656
-173.353	807.333
-172.013	808.512
-170.673	808.27
-169.333	808.776
-167.993	809.783
-166.654	809.213
-165.314	808.036
-163.976	807.72
-162.637	806.873
-161.299	806.593
-159.961	806.607
-158.623	807.302
-157.285	807.69
-155.948	808.446
-154.611	809.618
-153.275	809.096
-151.938	808.143
-150.602	808.084
-149.266	808.075
-147.931	807.479
-146.595	807.488
-145.26	807.344
-143.925	806.754
-142.591	806.593
-141.257	806.167
-139.923	805.826
-138.589	805.91
-137.256	806.471
-135.923	807.838
-134.59	807.735
-133.257	808.62
-131.925	809.297
-130.593	809.481
-129.261	809.234
-127.929	808.613
-126.598	808.213
-125.267	807.653
-123.937	806.509
-122.606	806.402
-121.276	805.6
-119.946	805.42
-118.617	806.155
-117.287	806.476
-115.958	806.592
-114.629	806.977
-113.301	807.101
-111.973	807.417
-110.645	807.45
-109.317	807.304
-107.989	807.05
-106.662	806.7
-105.335	807.619
-104.009	807.868
-102.682	807.906
-101.356	808.439
-100.031	809.062
-98.7051	808.763
-97.3798	808.597
-96.0548	808.041
-94.7301	808.514
-93.4057	808.094
-92.0815	808.267
-90.7576	807.774
-89.4339	807.704
-88.1106	808.671
-86.7875	808.376
-85.4647	807.672
-84.1421	807.935
-82.8198	807.869
-81.4978	808.375
-80.1761	808.056
-78.8546	807.795
-77.5334	807.904
-76.2125	808.071
-74.8918	808.35
-73.5714	807.746
-72.2513	807.199
-70.9314	807.192
-69.6119	807.113
-68.2926	807.279
-66.9735	806.823
-65.6548	806.586
-64.3363	807.339
-63.018	807.775
-61.7001	807.731
-60.3824	807.828
-59.065	807.805
-57.7478	807.656
-56.4309	807.744
-55.1143	806.942
-53.798	806.383
-52.4819	806.491
-51.1661	807.227
-49.8506	807.786
-48.5353	807.434
-47.2203	808.276
-45.9056	808.678
-44.5911	809.211
-43.2769	808.903
-41.963	808.325
-40.6494	808.233
-39.336	808.153
-38.0229	808.389
-36.7101	808.57
-35.3975	807.415
-34.0852	807.501
-32.7731	807.157
-31.4614	807.649
-30.1499	806.724
-28.8387	806.429
-27.5277	805.837
-26.217	806.477
-24.9066	807.156
-23.5964	806.566
-22.2866	805.586
-20.9769	805.312
-19.6676	805.451
-18.3585	805.988
-17.0497	805.962
-15.7412	806.291
-14.4329	806.365
-13.1249	807.479
-11.8172	808.459
-10.5097	807.816
-9.2025	803.953
-7.89557	769.19
-6.58891	755.019
-5.28251	846.438
-3.97639	986.091
-2.67053	1092.01
-1.36494	1154.47
-0.05962	1174.79
1.24544	1151.99
2.55022	1086.35
3.85474	978.153
5.15899	837.537
6.46297	752.832
7.76669	771.681
9.07014	803.934
10.3733	807.724
11.6762	807.214
12.9789	807.473
14.2812	807.017
15.5834	807.512
16.8852	807.855
18.1868	807.683
19.4881	807.528
20.7891	807.263
22.0899	806.566
23.3904	806.801
24.6906	806.258
25.9906	806.305
27.2903	805.944
28.5897	807.004
29.8889	807.88
31.1878	807.986
32.4865	808.723
33.7848	809.273
35.0829	809.345
36.3808	809.561
37.6783	809.196
38.9756	808.464
40.2727	807.664
41.5694	807.332
42.8659	806.57
44.1622	806.023
45.4582	806.276
46.7538	806.416
48.0493	806.739
49.3445	807.314
50.6394	808.07
51.934	807.661
53.2284	807.781
54.5225	808.072
55.8163	808.452
57.1099	808.446
58.4032	808.459
59.6962	808.08
60.989	808.35
62.2815	808.659
63.5737	807.984
64.8657	807.122
66.1574	806.98
67.4489	806.937
68.7401	807.28
70.031	807.162
71.3216	807.058
72.612	807.066
73.9021	807.36
75.192	807.348
76.4815	807.2
77.7709	807.045
79.0599	807.001
80.3487	807.394
81.6372	808.189
82.9255	808.689
84.2135	808.796
85.5012	809.004
86.7887	808.564
88.0759	808.177
89.3628	808.283
90.6495	807.048
91.9359	807.359
93.222	807.58
94.5079	807.469
95.7935	807.008
97.0788	806.777
98.3639	807.337
99.6487	807.52
100.933	807.903
102.218	808.262
103.502	808.017
104.785	808.591
106.069	808.12
107.352	807.64
108.635	807.385
109.918	807.494
111.2	807.676
112.482	807.872
113.764	807.754
115.046	807.521
116.327	807.111
117.608	807.03
118.889	806.383
120.17	806.938
121.45	807.544
122.73	808.247
124.01	808.751
125.289	809.408
126.569	809.707
127.848	810.26
129.126	810.241
130.405	811.289
131.683	811.535
132.961	812.091
134.239	813.124
135.516	814.082
136.793	814.242
138.07	814.81
139.347	814.839
140.623	816.225
141.899	816.881
143.175	819.21
144.451	820.832
145.726	822.52
147.001	824.465
148.276	825.319
149.55	825.718
150.824	825.656
152.098	825.619
153.372	827.034
154.646	827.561
155.919	829.464
157.192	831.456
158.464	833.577
159.737	835.886
161.009	837.357
162.281	839.297
163.552	840.719
164.824	843.329
166.095	844.81
167.366	846.573
168.636	850.702
169.907	852.175
171.177	854.477
172.446	856.459
173.716	858.246
174.985	861.012
176.254	864.381
177.523	868.181
178.791	870.47
180.06	875.995
181.328	879.779
182.595	880.79
183.863	882.908
185.13	885.387
186.397	886.435
187.663	888.331
188.93	892.534
190.196	896.528
191.462	899.555
192.727	904.406
193.993	906.1
195.258	909.118
196.522	912.01
197.787	914.584
199.051	915.606
200.315	915.584
201.579	918.28
202.843	917.903
204.106	920.231
205.369	923.055
206.631	925.915
207.894	929.777
209.156	933.941
210.418	936.054
211.68	936.317
212.941	934.451
214.202	934.845
215.463	932.368
216.724	934.655
217.984	937.465
219.244	941.728
220.504	945.504
221.764	949.431
223.023	952.548
224.282	952.907
225.541	953.125
226.799	953.688
228.058	952.043
229.316	951.955
230.573	952.436
231.831	952.156
233.088	951.321
234.345	951.134
235.602	951.128
236.858	949.459
238.114	949.182
239.37	951.451
240.626	952.723
241.881	954.907
243.136	958.15
244.391	959.517
245.646	961.7
246.9	965.438
248.154	968.038
249.408	969.951
250.662	973.999
251.915	977.23
253.168	980.077
254.421	983.374
255.674	986.655
256.926	986.512
258.178	990.95
259.43	994.956
260.681	999.929
261.932	1007.13
263.183	1012.69
264.434	1016.42
265.685	1021.32
266.935	1023.5
268.185	1023.36
269.434	1024.31
270.684	1024.69
271.933	1026.02
273.182	1029.91
274.431	1034.29
275.679	1036.98
276.927	1039.9
278.175	1041.54
279.423	1043.28
280.67	1046.21
281.917	1051.58
283.164	1052.39
284.41	1056.32
285.657	1060.09
286.903	1062.53
288.149	1061.97
289.394	1059.33
290.639	1055.73
291.884	1055.19
293.129	1055.26
294.374	1054.66
295.618	1054.24
296.862	1056.56
298.106	1060.92
299.349	1064.17
300.592	1065.07
301.835	1067.95
303.078	1069.06
304.32	1068.6
305.563	1067.79
306.804	1063.97
308.046	1065.1
309.288	1066.68
310.529	1068.56
311.77	1072.31
313.01	1074.64
314.251	1078.52
315.491	1079.07
316.731	1078.24
317.97	1077.52
319.209	1074.11
320.449	1073.57
321.687	1070.49
322.926	1068.88
324.164	1069.9
325.402	1069.17
326.64	1070.23
327.878	1067.33
329.115	1068.62
330.352	1070.02
331.589	1071.97
332.825	1073.82
334.061	1073.43
335.297	1076.79
336.533	1081.33
337.769	1082.21
339.004	1085.7
340.239	1082.63
341.473	1083.71
342.708	1080.38
343.942	1084.65
345.176	1086.01
346.41	1085.97
347.643	1086.57
348.876	1089.76
350.109	1091.49
351.342	1095.3
352.574	1095.2
353.806	1092.55
355.038	1089.32
356.27	1093.59
357.501	1092.45
358.732	1091.85
359.963	1091.41
361.194	1095.2
362.424	1098.68
363.654	1102.45
364.884	1105.66
366.114	1104.39
367.343	1106.71
368.572	1109.28
369.801	1110.97
371.029	1113.59
372.258	1117.04
373.486	1118.77
374.713	1121.74
375.941	1127.03
377.168	1133.76
378.395	1136.74
379.622	1139.24
380.848	1139.52
382.075	1135.37
383.301	1126.85
384.526	1114.14
385.752	1103.76
386.977	1095.26
388.202	1089.02
389.427	1086.28
390.651	1086.51
391.875	1086.16
393.099	1090.03
394.323	1094.13
395.546	1101.01
396.77	1109.16
397.993	1129.49
399.215	1149.36
400.438	1170.02
401.66	1188.06
402.882	1201.72
404.103	1201.11
405.325	1195.96
406.546	1183.18
407.767	1169.07
408.987	1149.43
410.208	1136.13
411.428	1124.39
412.648	1114.16
413.867	1107.5
415.087	1101.16
416.306	1090.88
417.524	1081.88
418.743	1077.63
419.961	1077.73
421.179	1075.25
422.397	1076.26
423.615	1077.3
424.832	1078.05
426.049	1082.27
427.266	1081.86
428.483	1079.05
429.699	1075.55
430.915	1075.95
432.131	1074.24
433.346	1071.8
434.561	1070.64
435.776	1070.62
436.991	1071.52
438.206	1072.18
439.42	1071.52
440.634	1073.3
441.848	1074.3
443.061	1076.44
444.274	1076.23
445.487	1078.81
446.7	1079.87
447.913	1081.13
449.125	1080.48
450.337	1078.46
451.549	1076.8
452.76	1077.74
453.971	1075.18
455.182	1075.02
456.393	1074.6
457.603	1076.59
458.814	1075.79
460.023	1074.43
461.233	1072.02
462.443	1069.89
463.652	1068.65
464.861	1067.41
466.069	1062.15
467.278	1057.98
468.486	1055.41
469.694	1054.88
470.902	1054.36
472.109	1055.02
473.316	1056.87
474.523	1059.05
475.73	1061.44
476.936	1061.54
478.142	1059.8
479.348	1056.39
480.554	1054.68
481.759	1055.02
482.964	1052.72
484.169	1052.62
485.374	1054.73
486.578	1056.39
487.782	1056.38
488.986	1055.71
490.19	1056.3
491.393	1057.55
492.596	1058.38
493.799	1058.12
495.002	1057.56
496.204	1056.18
497.406	1057.74
498.608	1058.36
499.81	1058.29
501.011	1058.36
502.212	1058.91
503.413	1062.03
504.614	1063.54
505.814	1065.53
507.014	1069.31
508.214	1068.71
509.413	1067.44
510.613	1065.73
511.812	1062.23
513.011	1059.3
514.209	1055.6
515.408	1053.71
516.606	1053.65
517.804	1058.11
519.001	1061.21
520.198	1062.07
521.396	1061.01
522.592	1060.02
523.789	1057.97
524.985	1058.54
526.181	1059.72
527.377	1061.62
528.573	1062.92
529.768	1065.74
530.963	1067.49
532.158	1067.14
533.352	1069.19
534.547	1068.04
535.741	1066.96
536.935	1069.36
538.128	1069.78
539.322	1067.43
540.515	1066.2
541.707	1068.4
542.9	1071.36
544.092	1069.58
545.284	1068.44
546.476	1066.11
547.668	1067.23
548.859	1067.93
550.05	1064.56
551.241	1060.6
552.431	1064.45
553.622	1069.07
554.812	1072.75
556.001	1072.82
557.191	1071.76
558.38	1071.76
559.569	1073.78
560.758	1070.85
561.947	1070.7
563.135	1066.47
564.323	1065.07
565.511	1064.4
566.698	1064.6
567.886	1063.09
569.073	1061.58
570.26	1060.1
571.446	1062.42
572.632	1061.92
573.818	1064.27
575.004	1063.01
576.19	1064.6
577.375	1068.5
578.56	1069.3
579.745	1071.1
580.93	1071.97
582.114	1071.13
583.298	1071.06
584.482	1068.84
585.665	1065.89
586.849	1062.44
588.032	1064.17
589.214	1064.17
590.397	1064.09
591.579	1066.16
592.761	1065.19
593.943	1064.38
595.125	1065.05
596.306	1065.42
597.487	1063.79
598.668	1062.25
599.849	1064.65
601.029	1062.56
602.209	1062.39
603.389	1063.33
604.568	1063.05
605.748	1063.8
606.927	1064.73
608.106	1064.69
609.284	1064.14
610.462	1063.59
611.641	1063.81
612.818	1059.52
613.996	1057.79
615.173	1058.13
616.35	1058.3
617.527	1058.64
618.704	1057.58
619.88	1057.67
621.056	1058.3
622.232	1060.55
623.408	1060.35
624.583	1058.72
625.758	1057.97
626.933	1058.11
628.108	1057.62
629.282	1058.18
630.456	1056.3
631.63	1038.65
632.804	1062.13
633.977	1081.77
635.15	1095.2
636.323	1104.64
637.496	1106.83
638.668	1103.42
639.84	1092.46
641.012	1078.3
642.184	1056.94
643.355	1032.34
644.526	1048.66
645.697	1047.85
646.868	1049.84
648.038	1051.28
649.208	1051.61
650.378	1050.76
651.548	1051.35
652.717	1050.73
653.886	1050
655.055	1049.87
656.224	1049.9
657.392	1051.02
658.56	1054.44
659.728	1054.6
660.896	1054.34
662.064	1052.85
663.231	1052.06
664.398	1049.18
665.564	1048.48
666.731	1049.83
667.897	1049.95
669.063	1052.27
670.229	1056.55
671.394	1057.48
672.559	1056.4
673.724	1055.16
674.889	1052.15
676.054	1051.08
677.218	1050.17
678.382	1051.46
679.545	1051.28
680.709	1049.06
681.872	1049.67
683.035	1050.07
684.198	1048.53
685.36	1050.86
686.523	1049.58
687.685	1050.55
688.847	1051.73
690.008	1052.6
691.169	1053.31
692.33	1049.88
693.491	1050.36
694.652	1051.36
695.812	1048.27
696.972	1049.09
698.132	1049.99
699.291	1051.24
700.451	1053.68
701.61	1053.36
702.769	1056.06
703.927	1055.26
705.085	1055.11
706.244	1051.74
707.401	1048.17
708.559	1048.55
709.716	1050.21
710.873	1049.88
712.03	1053.8
713.187	1053.99
714.343	1056.23
715.499	1054.55
716.655	1054.37
717.811	1051.5
718.966	1049.1
720.121	1050.62
721.276	1054.36
722.431	1056.98
723.585	1061.87
724.74	1063.05
725.894	1062.45
727.047	1058.67
728.201	1056.11
729.354	1054.33
730.507	1050.12
731.659	1052.76
732.812	1054.88
733.964	1056.63
735.116	1055.69
736.268	1054.29
737.419	1053.64
738.571	1052.71
739.721	1054.49
740.872	1059.48
742.023	1058.83
743.173	1061.48
744.323	1062.07
745.473	1063.02
746.622	1060.24
747.772	1059.24
748.921	1059.84
750.069	1058.2
751.218	1059.74
752.366	1061.06
753.514	1060.34
754.662	1060.67
755.81	1062.85
756.957	1062.92
758.104	1060.73
759.251	1059.28
760.398	1056.83
761.544	1054.84
762.69	1053.46
763.836	1053.03
764.981	1052.73
766.127	1054
767.272	1056.46
768.417	1057.44
769.562	1057.92
770.706	1057.02
771.85	1055.61
772.994	1054.87
774.138	1053.91
775.281	1057.15
776.424	1058.07
777.567	1059.54
778.71	1059.32
779.852	1060.44
780.995	1059.86
782.137	1054.88
783.278	1051.22
784.42	1050.37
785.561	1052.13
786.702	1054.01
787.843	1053.45
788.983	1052.88
790.124	1049.13
791.264	1048.1
792.404	1045.9
793.543	1043.44
794.682	1042.23
795.821	1045.84
796.96	1045.84
798.099	1045.41
799.237	1045.19
800.375	1043.42
801.513	1042.66
802.651	1044.04
803.788	1045.28
804.925	1045.14
806.062	1043.63
807.199	1042.77
808.335	1039.24
809.471	1034.72
810.607	1032.77
811.743	1032.79
812.878	1034.11
814.014	1033.82
815.149	1033.85
816.283	1032.54
817.418	1034.16
818.552	1034.41
819.686	1034.57
820.82	1033.9
821.953	1034.21
823.086	1033.97
824.22	1031.14
825.352	1027.66
826.485	1025.76
827.617	1029.54
828.749	1034.01
829.881	1035.73
831.013	1036.59
832.144	1035.92
833.275	1031.47
834.406	1028.75
835.536	1024.62
836.667	1022.31
837.797	1023.88
838.927	1024.73
840.056	1026.95
841.186	1027.68
842.315	1025.49
843.444	1022.85
844.573	1021.39
845.701	1021.49
846.829	1019.4
847.957	1020.63
849.085	1023.52
850.212	1022.33
851.34	1024.24
852.467	1023.43
853.593	1022.24
854.72	1020.57
855.846	1020.39
856.972	1019.78
858.098	1017.64
859.224	1019.54
860.349	1021.57
861.474	1021.02
862.599	1022.17
863.723	1022.3
864.848	1022.4
865.972	1022.75
867.096	1022.04
868.219	1020.35
869.343	1020.63
870.466	1021.72
871.589	1019.11
872.712	1017.32
873.834	1018.07
874.956	1017.07
876.078	1015.13
877.2	1011.02
878.321	1006.29
879.443	1004.45
880.564	1004.14
881.684	1004.1
882.805	1003.82
883.925	1007.51
885.045	1010.95
886.165	1014.08
887.284	1014.35
888.404	1012.18
889.523	1011.49
890.642	1012.21
891.76	1012.36
892.879	1012.63
893.997	1011.06
895.115	1010.23
896.232	1008.06
897.35	1008.72
898.467	1007.61
899.584	1006.82
900.701	1005.97
901.817	1007.49
902.933	1006.91
904.049	1004.82
905.165	1002.22
906.28	1002.71
907.396	1005.19
908.511	1006.09
909.626	1009.05
910.74	1011.8
911.854	1011.71
912.968	1009.95
914.082	1007.39
915.196	1006.22
916.309	1005.95
917.422	1008.16
918.535	1009.51
919.648	1009.51
920.76	1013.39
921.872	1011.89
922.984	1005.63
924.096	1001.16
925.207	1000.28
926.319	998.362
927.43	999.825
928.54	1003.14
929.651	1006.06
930.761	1008.01
931.871	1009.78
932.981	1008.66
934.09	1006.04
935.2	1004.01
936.309	1003.04
937.418	1000.6
938.526	1001.85
939.635	1003.72
940.743	1006.22
941.851	1006.3
942.958	1010.98
944.066	1013.16
945.173	1012.64
946.28	1011.22
947.386	1006.21
948.493	1003.35
949.599	1000.45
950.705	1000.51
951.811	1001.55
952.916	1002.22
954.022	1002.77
955.127	1002.14
956.231	1000.46
957.336	997.826
958.44	993.603
959.544	994.737
960.648	992.422
961.752	994.794
962.855	996.367
963.958	996.548
965.061	995.5
966.164	995.598
967.266	994.473
968.369	993.141
969.471	993.08
970.572	994.976
971.674	992.77
972.775	995.402
973.876	995.159
974.977	992.506
976.077	989.263
977.178	983.453
978.278	980.541
979.378	978
980.477	978.353
981.577	978.818
982.676	980.744
983.775	984.607
984.873	987.59
985.972	987.938
987.07	987.022
988.168	984.917
989.265	981.626
990.363	977.146
991.46	971.479
30.86	0.1259
30.88	0.12952
30.9	0.12282
30.92	0.12328
30.94	0.11812
30.96	0.10785
30.98	0.09813
31.02	0.09023
31.04	0.08414
31.06	0.09371
31.08	0.09576
31.1	0.0981
31.12	0.10099
31.14	0.09898
31.16	0.1075
31.18	0.10849
31.2	0.11244
31.22	0.11874
31.24	0.11302
31.26	0.11034
31.28	0.10309
31.3	0.10913
31.32	0.11312
31.34	0.12427
31.36	0.12132
31.38	0.12084
31.4	0.11618
31.42	0.12318
31.44	0.14767
31.46	0.16289
31.48	0.18468
31.5	0.22922
31.52	0.29368
31.54	0.38041
31.56	0.47682
31.58	0.58933
31.6	0.68309
31.62	0.77858
31.64	0.85497
31.66	0.92478
31.68	0.9748
31.7	1
31.72	0.99567
31.74	0.9708
31.76	0.91257
31.78	0.81975
31.8	0.71543
31.82	0.6068
31.84	0.5039
31.86	0.40264
31.88	0.31417
31.9	0.24435
31.92	0.18793
31.94	0.14722
31.96	0.11995
31.98	0.11516
32.02	0.09779
32.04	0.0912
32.06	0.10288
32.08	0.11617
32.1	0.11355
32.12	0.10455
32.14	0.11627
32.16	0.11073
32.18	0.11612
32.2	0.10828
32.22	0.10679
32.24	0.1027
32.26	0.11748
32.28	0.12142
32.3	0.11186
32.32	0.10833
32.34	0.1042
32.36	0.10359
32.38	0.09906
32.4	0.09869
32.42	0.09517
32.44	0.07816
32.46	0.07977
32.48	0.07225
32.5	0.05387
32.52	0.04227
32.54	0.04527
32.56	0.04091
32.58	0.04027
32.6	0.02957
32.62	0.03111
32.64	0.03498
32.66	0.05804
32.68	0.05328
32.7	0.05507
32.72	0.05486
32.74	0.06349
32.76	0.06423
32.78	0.06258
32.8	0.06368
32.82	0.06286
32.84	0.05551
32.86	0.0621
32.88	0.06209
32.9	0.05451
32.92	0.05591
32.94	0.0542
32.96	0.06341
32.98	0.05151
33.02	0.05813
33.04	0.07204
33.06	0.08098
33.08	0.09179
33.1	0.08687
33.12	0.08496
33.14	0.08225
33.16	0.09319
33.18	0.08813
33.2	0.08447
33.22	0.08748
33.24	0.08018
33.26	0.07569
33.28	0.07853
33.3	0.08414
33.32	0.07708
33.34	0.07982
33.36	0.07539
33.38	0.07264
33.4	0.06116
33.42	0.06316
33.44	0.06236
33.46	0.0595
33.48	0.05736
33.5	0.03383
33.52	0.02752
33.54	0.02712
33.56	0.02952
33.58	0.02903
33.6	0.03386
33.62	0.03736
33.64	0.0408
33.66	0.04229
33.68	0.04681
33.7	0.05978
33.72	0.05753
33.74	0.05688
33.76	0.05825
33.78	0.06132
33.8	0.06605
33.82	0.06263
33.84	0.05868
33.86	0.04963
33.88	0.04451
33.9	0.03238
33.92	0.03297
33.94	0.04682
33.96	0.05363
33.98	0.05937
34.02	0.0656
34.04	0.06545
34.06	0.0652
34.08	0.06149
34.1	0.07245
34.12	0.07303
34.14	0.07986
34.16	0.07422
34.18	0.07954
34.2	0.09047
34.22	0.09608
34.24	0.09312
34.26	0.0844
34.28	0.08238
34.3	0.08671
34.32	0.09495
34.34	0.10609
34.36	0.11131
34.38	0.10287
34.4	0.08874
34.42	0.07751
34.44	0.07278
34.46	0.06953
34.48	0.06372
34.5	0.05559
34.52	0.0475
34.54	0.04831
34.56	0.04096
34.58	0.04348
34.6	0.05292
34.62	0.04853
34.64	0.0465
34.66	0.05446
34.68	0.05563
34.7	0.06185
34.72	0.07009
34.74	0.06809
34.76	0.05418
34.78	0.05641
34.8	0.04625
34.82	0.04655
34.84	0.03893
34.86	0.03371
34.88	0.03577
34.9	0.05089
34.92	0.06137
34.94	0.06363
34.96	0.07426
34.98	0.08883
35.02	0.09439
35.04	0.09776
35.06	0.10255
35.08	0.10471
35.1	0.09241
35.12	0.09475
35.14	0.08996
35.16	0.09269
35.18	0.08777
35.2	0.08704
35.22	0.07389
35.24	0.07478
35.26	0.07183
35.28	0.08939
35.3	0.10242
35.32	0.10875
35.34	0.12362
35.36	0.12932
35.38	0.13987
35.4	0.15587
35.42	0.1622
35.44	0.17748
35.46	0.19451
35.48	0.20171
35.5	0.20697
35.52	0.20903
35.54	0.22269
35.56	0.22585
35.58	0.23484
35.6	0.24033
35.62	0.24535
35.64	0.26076
35.66	0.26364
35.68	0.2605
35.7	0.24992
35.72	0.23599
35.74	0.23338
35.76	0.20871
35.78	0.19264
35.8	0.18133
35.82	0.17138
35.84	0.16455
35.86	0.15536
35.88	0.13158
35.9	0.11071
35.92	0.08784
35.94	0.08021
35.96	0.06319
35.98	0.06373
36.02	0.05057
36.04	0.04934
36.06	0.04316
36.08	0.04396
36.1	0.03524
36.12	0.02644
36.14	0.01998
36.16	0.01741
36.18	0.01402
36.2	0.01886
36.22	0.0271
36.24	0.03821
36.26	0.04374
36.28	0.05195
36.3	0.05825
36.32	0.05284
36.34	0.04836
36.36	0.05359
36.38	0.05777
36.4	0.06599
36.42	0.07049
36.44	0.0678
36.46	0.06735
36.48	0.06921
36.5	0.05503
36.52	0.04741
36.54	0.04293
36.56	0.03435
36.58	0.03331
36.6	0.03061
36.62	0.03315
36.64	0.03631
36.66	0.03641
36.68	0.0436
36.7	0.04833
36.72	0.03767
36.74	0.04436
36.76	0.05074
36.78	0.05402
36.8	0.06071
36.82	0.05717
36.84	0.06469
36.86	0.06994
36.88	0.06923
36.9	0.06483
36.92	0.06775
36.94	0.07068
36.96	0.06718
36.98	0.0619
37.02	0.06539
37.04	0.06642
37.06	0.07213
37.08	0.07782
37.1	0.08047
37.12	0.08141
37.14	0.07772
37.16	0.07682
37.18	0.07457
37.2	0.07904
37.22	0.08241
37.24	0.08968
37.26	0.09733
37.28	0.09547
37.3	0.09785
37.32	0.0912
37.34	0.09449
37.36	0.09245
37.38	0.08578
37.4	0.07179
37.42	0.06909
37.44	0.0628
37.46	0.06743
37.48	0.06949
37.5	0.06302
37.52	0.06675
37.54	0.06539
37.56	0.06255
37.58	0.07467
37.6	0.07818
37.62	0.08069
37.64	0.07834
37.66	0.07335
37.68	0.08176
37.7	0.08209
37.72	0.07668
37.74	0.0728
37.76	0.06319
37.78	0.05971
37.8	0.04665
37.82	0.03621
37.84	0.02951
37.86	0.03284
37.88	0.03956
37.9	0.04442
37.92	0.0488
37.94	0.05321
37.96	0.05571
37.98	0.06137
38.02	0.06093
38.04	0.06462
38.06	0.06966
38.08	0.0749
38.1	0.07878
38.12	0.07329
38.14	0.07145
38.16	0.06615
38.18	0.06203
38.2	0.05447
38.22	0.03807
38.24	0.03242
38.26	0.02904
38.28	0.03857
38.3	0.04147
38.32	0.04133
38.34	0.03734
38.36	0.03968
38.38	0.03403
38.4	0.03609
38.42	0.0411
38.44	0.05447
38.46	0.05062
38.48	0.04475
38.5	0.04381
38.52	0.03772
38.54	0.04683
38.56	0.05187
38.58	0.05945
38.6	0.06243
38.62	0.06492
38.64	0.07272
38.66	0.07097
38.68	0.07986
38.7	0.08208
38.72	0.08602
38.74	0.08386
38.76	0.08283
38.78	0.08833
38.8	0.09125
38.82	0.09048
38.84	0.09249
38.86	0.08769
38.88	0.09952
38.9	0.10891
38.92	0.11934
38.94	0.13682
38.96	0.13925
38.98	0.14743
39.02	0.1559
39.04	0.15174
39.06	0.14667
39.08	0.14484
39.1	0.15035
39.12	0.14703
39.14	0.13722
39.16	0.11774
39.18	0.10566
39.2	0.09717
39.22	0.0824
39.24	0.07087
39.26	0.07614
39.28	0.08227
39.3	0.08565
39.32	0.08408
39.34	0.08201
39.36	0.07046
39.38	0.07126
39.4	0.08308
39.42	0.08753
39.44	0.08375
39.46	0.08988
39.48	0.09668
39.5	0.10292
39.52	0.10223
39.54	0.10086
39.56	0.09637
39.58	0.0921
39.6	0.08692
39.62	0.0876
39.64	0.09595
39.66	0.10682
39.68	0.10519
39.7	0.09999
39.72	0.10031
39.74	0.09636
39.76	0.09561
39.78	0.10102
39.8	0.09365
39.82	0.09364
39.84	0.09633
39.86	0.10044
39.88	0.11207
39.9	0.11185
39.92	0.12874
39.94	0.13318
39.96	0.13514
39.98	0.14185
40.02	0.14783
40.04	0.16108
40.06	0.17369
40.08	0.17837
40.1	0.17245
40.12	0.16524
40.14	0.15604
40.16	0.14598
40.18	0.1392
40.2	0.12569
40.22	0.10208
40.24	0.09851
40.26	0.09308
40.28	0.0921
40.3	0.09404
40.32	0.08373
40.34	0.08659
40.36	0.07926
40.38	0.0757
40.4	0.08293
40.42	0.08493
40.44	0.09395
40.46	0.0991
40.48	0.10166
40.5	0.09411
40.52	0.08811
40.54	0.07857
40.56	0.0825
40.58	0.08209
40.6	0.07706
40.62	0.06933
40.64	0.07598
40.66	0.06555
40.68	0.06185
40.7	0.05594
40.72	0.04819
40.74	0.04117
40.76	0.03384
40.78	0.03117
40.8	0.03153
40.82	0.03398
40.84	0.03647
40.86	0.0388
40.88	0.0394
40.9	0.0445
40.92	0.04741
40.94	0.04892
40.96	0.05793
40.98	0.06209
41.02	0.06465
41.04	0.06632
41.06	0.06695
41.08	0.06197
41.1	0.05895
41.12	0.06135
41.14	0.05839
41.16	0.05791
41.18	0.05204
41.2	0.05428
41.22	0.04372
41.24	0.04415
41.26	0.05259
41.28	0.05601
41.3	0.06479
41.32	0.07507
41.34	0.0767
41.36	0.07765
41.38	0.0823
41.4	0.08261
41.42	0.08404
41.44	0.08437
41.46	0.07883
41.48	0.07772
41.5	0.07339
41.52	0.07165
41.54	0.06605
41.56	0.06702
41.58	0.06274
41.6	0.05681
41.62	0.05405
41.64	0.05495
41.66	0.05791
41.68	0.06078
41.7	0.06104
41.72	0.06276
41.74	0.05926
41.76	0.05709
41.78	0.0562
41.8	0.05042
41.82	0.05028
41.84	0.04588
41.86	0.05369
41.88	0.05155
41.9	0.05118
41.92	0.05039
41.94	0.06014
41.96	0.05955
41.98	0.05944
42.02	0.062
42.04	0.05574
42.06	0.05643
42.08	0.0532
42.1	0.05621
42.12	0.05006
42.14	0.06089
42.16	0.05712
42.18	0.04714
42.2	0.04558
42.22	0.05163
42.24	0.06752
42.26	0.06928
42.28	0.06819
42.3	0.05831
42.32	0.07439
42.34	0.07932
42.36	0.08693
42.38	0.08114
42.4	0.08616
42.42	0.09486
42.44	0.08415
42.46	0.0955
42.48	0.0843
42.5	0.08386
42.52	0.09495
42.54	0.09607
42.56	0.09275
42.58	0.0933
42.6	0.10384
42.62	0.11832
42.64	0.12167
42.66	0.10265
42.68	0.09641
42.7	0.09717
42.72	0.10146
42.74	0.099
42.76	0.10569
42.78	0.10619
42.8	0.10582
42.82	0.10752
42.84	0.098
42.86	0.09907
42.88	0.08226
42.9	0.08762
42.92	0.09304
42.94	0.08584
42.96	0.08846
42.98	0.09529
43.02	0.09872
43.04	0.10361
43.06	0.10235
43.08	0.09683
43.1	0.09615
43.12	0.09768
43.14	0.10579
43.16	0.10571
43.18	0.11174
43.2	0.10247
43.22	0.10581
43.24	0.10547
43.26	0.1078
43.28	0.10875
43.3	0.09964
43.32	0.11075
43.34	0.10014
43.36	0.08967
43.38	0.08333
43.4	0.08445
43.42	0.0782
43.44	0.07604
43.46	0.07214
43.48	0.0596
43.5	0.05214
43.52	0.05666
43.54	0.04719
43.56	0.03781
43.58	0.0357
43.6	0.03319
43.62	0.04762
43.64	0.03857
43.66	0.0481
43.68	0.05154
43.7	0.05106
43.72	0.05482
43.74	0.04817
43.76	0.04523
43.78	0.05506
43.8	0.06062
43.82	0.05849
43.84	0.06455
43.86	0.06893
43.88	0.06863
43.9	0.07301
43.92	0.08399
43.94	0.08252
43.96	0.08647
43.98	0.08354
44.02	0.08442
44.04	0.08189
44.06	0.07462
44.08	0.0781
44.1	0.07621
44.12	0.06854
44.14	0.06675
44.16	0.06798
44.18	0.06208
44.2	0.06116
44.22	0.05799
44.24	0.0522
44.26	0.0549
44.28	0.05078
44.3	0.05072
44.32	0.05192
44.34	0.05883
44.36	0.05738
44.38	0.05834
44.4	0.05987
44.42	0.06401
44.44	0.06463
44.46	0.06622
44.48	0.06505
44.5	0.06484
44.52	0.07104
44.54	0.07771
44.56	0.08755
44.58	0.0835
44.6	0.08874
44.62	0.10383
44.64	0.10543
44.66	0.10565
44.68	0.10446
44.7	0.10778
44.72	0.10092
44.74	0.09697
44.76	0.09956
44.78	0.103
44.8	0.1016
44.82	0.10285
44.84	0.10013
44.86	0.0973
44.88	0.0975
44.9	0.0962
44.92	0.09683
44.94	0.0892
44.96	0.09424
44.98	0.08637
45.02	0.08933
45.04	0.08873
45.06	0.08069
45.08	0.08432
45.1	0.08302
45.12	0.0822
45.14	0.07722
45.16	0.07482
45.18	0.08
45.2	0.0833
45.22	0.0934
45.24	0.1082
45.26	0.10672
45.28	0.11195
45.3	0.11195
45.32	0.10966
45.34	0.1143
45.36	0.11376
45.38	0.11663
45.4	0.11755
45.42	0.11793
45.44	0.11841
45.46	0.1258
45.48	0.13729
45.5	0.12941
45.52	0.12936
45.54	0.13072
45.56	0.12964
45.58	0.13712
45.6	0.14457
45.62	0.1568
45.64	0.15341
45.66	0.14505
45.68	0.1413
45.7	0.13938
45.72	0.14393
45.74	0.13992
45.76	0.1281
45.78	0.12173
45.8	0.1149
45.82	0.10652
45.84	0.09626
45.86	0.09289
45.88	0.08073
45.9	0.0693
45.92	0.073
45.94	0.07732
45.96	0.07246
45.98	0.08203
46.02	0.08041
46.04	0.08016
46.06	0.07143
46.08	0.06928
46.1	0.06341
46.12	0.06926
46.14	0.06899
46.16	0.06052
46.18	0.05261
46.2	0.057
46.22	0.05399
46.24	0.05192
46.26	0.04407
46.28	0.04937
46.3	0.04592
46.32	0.05372
46.34	0.06758
46.36	0.07368
46.38	0.08198
46.4	0.08386
46.42	0.08306
46.44	0.07734
46.46	0.07819
46.48	0.07555
46.5	0.06908
46.52	0.07634
46.54	0.08298
46.56	0.08142
46.58	0.08712
46.6	0.09481
46.62	0.09876
46.64	0.11157
46.66	0.12287
46.68	0.13422
46.7	0.13746
46.72	0.14922
46.74	0.16223
46.76	0.16808
46.78	0.17585
46.8	0.16205
46.82	0.16824
46.84	0.15922
46.86	0.15982
46.88	0.16009
46.9	0.16393
46.92	0.17438
46.94	0.18072
46.96	0.19535
46.98	0.21658
47.02	0.23325
47.04	0.25146
47.06	0.26918
47.08	0.27625
47.1	0.27801
47.12	0.28683
47.14	0.29772
47.16	0.29616
47.18	0.28655
47.2	0.27244
47.22	0.25546
47.24	0.24819
47.26	0.22291
47.28	0.19879
47.3	0.18113
47.32	0.15651
47.34	0.14336
47.36	0.12526
47.38	0.12847
47.4	0.12427
47.42	0.1111
47.44	0.10557
47.46	0.10855
47.48	0.10347
47.5	0.10614
47.52	0.10768
47.54	0.09889
47.56	0.09979
47.58	0.10118
47.6	0.11012
47.62	0.1181
47.64	0.11425
47.66	0.10935
47.68	0.1064
47.7	0.11172
47.72	0.10957
47.74	0.11418
47.76	0.10869
47.78	0.11751
47.8	0.11137
47.82	0.1045
47.84	0.10699
47.86	0.11042
47.88	0.10691
47.9	0.10936
47.92	0.10307
47.94	0.09985
47.96	0.11858
47.98	0.12021
48.02	0.133
48.04	0.13774
48.06	0.13373
48.08	0.13751
48.1	0.14481
48.12	0.15025
48.14	0.15111
48.16	0.14263
48.18	0.14006
48.2	0.13287
48.22	0.13139
48.24	0.12407
48.26	0.12562
48.28	0.1334
48.3	0.12855
48.32	0.12875
48.34	0.12756
48.36	0.12761
48.38	0.12827
48.4	0.12584
48.42	0.12361
48.44	0.1136
48.46	0.10828
48.48	0.11083
48.5	0.11139
48.52	0.10548
48.54	0.09982
48.56	0.08748
48.58	0.07335
48.6	0.06581
48.62	0.06684
48.64	0.06037
48.66	0.06739
48.68	0.07622
48.7	0.07534
48.72	0.08649
48.74	0.09531
48.76	0.09742
48.78	0.1009
48.8	0.10426
48.82	0.09592
48.84	0.09614
48.86	0.09871
48.88	0.08915
48.9	0.08981
48.92	0.0855
48.94	0.0791
48.96	0.06842
48.98	0.05678
49	0.05787
49.02	0.05247
49.04	0.05282
49.06	0.04922
49.08	0.04004
49.1	0.031
49.12	0.04142
49.14	0.03798
49.16	0.04125
49.18	0.0336
49.2	0.04354
49.22	0.0435
49.24	0.05366
49.26	0.06344
49.28	0.06809
49.3	0.08105
49.32	0.08454
49.34	0.09228
49.36	0.09819
49.38	0.10328
49.4	0.09457
49.42	0.09357
49.44	0.08789
49.46	0.07174
49.48	0.05232
49.5	0.05197
49.52	0.05168
49.54	0.04605
49.56	0.04175
49.58	0.03858
49.6	0.05775
49.62	0.05573
49.64	0.06516
49.66	0.0685
49.68	0.06878
49.7	0.07422
49.72	0.08016
49.74	0.08982
49.76	0.0904
49.78	0.09059
49.8	0.08017
49.82	0.0866
49.84	0.08398
49.86	0.07986
49.88	0.07802
49.9	0.07449
49.92	0.07944
49.94	0.07599
49.96	0.07082
49.98	0.07493
50.02	0.07872
50.04	0.07311
50.06	0.06917
50.08	0.07406
50.1	0.07639
50.12	0.0801
50.14	0.07523
50.16	0.07855
50.18	0.07426
50.2	0.07742
50.22	0.07384
50.24	0.08624
50.26	0.08498
50.28	0.08472
50.3	0.08169
50.32	0.07542
50.34	0.08754
50.36	0.08138
50.38	0.0791
50.4	0.07701
50.42	0.07279
50.44	0.06411
50.46	0.06203
50.48	0.06457
50.5	0.05371
50.52	0.05216
50.54	0.04849
50.56	0.05313
50.58	0.05211
50.6	0.05405
50.62	0.05514
50.64	0.06112
50.66	0.05389
50.68	0.05725
50.7	0.0584
[truncated: 1,458 more rows]

[truncated: 12 more sheets: Fig 3h, Fig 4a, Fig 4b, Fig 4c, Fig 4d, Fig 4e, Fig 4f, Fig 4g, Fig 4h, Fig 5b, Fig 5c, Sheet8]
